# Supplementary material for: Possibility of using the yes/no Angoff method as a substitute for the percent Angoff method for estimating the cutoff score of the Korean Medical Licensing Examination: a simulation study
Source: J Educ Eval Health Prof. 2022 Aug 31;19:23. doi: 10.3352/jeehp.2022.19.23 (PMC10086388; doi:10.3352/jeehp.2022.19.23)
Supplement: Supplementary file 1 [file jeehp-19-23-dataset1.xlsx]

## Sheet: AP,YNA_JEEHP
ID	PA_1	PA_2	PA_3	PA_4	PA_5	PA_6	PA_7	PA_8	PA_9	PA_10	PA_11	PA_12	PA_13	PA_14	PA_15		YNA50_1	YNA50_2	YNA50_3	YNA50_4	YNA50_5	YNA50_6	YNA50_7	YNA50_8	YNA50_9	YNA50_10	YNA50_11	YNA50_12	YNA50_13	YNA50_14	YNA50_15		YNA60_1	YNA60_2	YNA60_3	YNA60_4	YNA60_5	YNA60_6	YNA60_7	YNA60_8	YNA60_9	YNA60_10	YNA60_11	YNA60_12	YNA60_13	YNA60_14	YNA60_15		YNA70_1
1_A1_01	70	60	70	60	70	70	70	60	60	60	90	90	60	40	50		1	1	1	1	1	1	1	1	1	1	1	1	1	0	1		1	1	1	1	1	1	1	1	1	1	1	1	1	0	0		1
1_A1_02	70	80	50	60	70	70	60	60	70	60	70	90	50	40	50		1	1	1	1	1	1	1	1	1	1	1	1	1	0	1		1	1	0	1	1	1	1	1	1	1	1	1	0	0	0		1
1_A1_03	80	90	80	60	90	90	60	65	80	60	90	90	60	80	70		1	1	1	1	1	1	1	1	1	1	1	1	1	1	1		1	1	1	1	1	1	1	1	1	1	1	1	1	1	1		1
1_A1_04	90	90	70	70	50	90	50	65	80	60	70	70	50	60	50		1	1	1	1	1	1	1	1	1	1	1	1	1	1	1		1	1	1	1	0	1	0	1	1	1	1	1	0	1	0		1
1_A1_05	70	80	80	60	50	90	70	65	80	70	80	70	80	50	60		1	1	1	1	1	1	1	1	1	1	1	1	1	1	1		1	1	1	1	0	1	1	1	1	1	1	1	1	0	1		1
1_A1_06	90	80	95	70	80	90	70	65	80	40	70	80	70	80	70		1	1	1	1	1	1	1	1	1	0	1	1	1	1	1		1	1	1	1	1	1	1	1	1	0	1	1	1	1	1		1
1_A1_07	90	90	70	70	70	90	70	80	60	60	90	70	70	40	40		1	1	1	1	1	1	1	1	1	1	1	1	1	0	0		1	1	1	1	1	1	1	1	1	1	1	1	1	0	0		1
1_A1_08	90	90	70	60	80	80	60	65	70	40	80	70	60	50	40		1	1	1	1	1	1	1	1	1	0	1	1	1	1	0		1	1	1	1	1	1	1	1	1	0	1	1	1	0	0		1
1_A1_09	95	70	50	60	80	90	50	60	80	70	70	60	60	60	60		1	1	1	1	1	1	1	1	1	1	1	1	1	1	1		1	1	0	1	1	1	0	1	1	1	1	1	1	1	1		1
1_A1_10	70	75	30	60	70	60	60	55	50	70	50	40	60	30	40		1	1	0	1	1	1	1	1	1	1	1	0	1	0	0		1	1	0	1	1	1	1	0	0	1	0	0	1	0	0		1
1_A1_11	95	90	80	60	80	60	60	65	80	60	90	50	60	50	30		1	1	1	1	1	1	1	1	1	1	1	1	1	1	0		1	1	1	1	1	1	1	1	1	1	1	0	1	0	0		1
1_A1_12	70	75	50	60	60	70	50	60	70	40	50	40	70	30	30		1	1	1	1	1	1	1	1	1	0	1	0	1	0	0		1	1	0	1	1	1	0	1	1	0	0	0	1	0	0		1
1_A1_13	80	85	60	70	70	60	60	70	70	40	60	30	50	40	30		1	1	1	1	1	1	1	1	1	0	1	0	1	0	0		1	1	1	1	1	1	1	1	1	0	1	0	0	0	0		1
1_A1_14	70	65	60	60	70	60	60	60	70	40	60	50	60	30	20		1	1	1	1	1	1	1	1	1	0	1	1	1	0	0		1	1	1	1	1	1	1	1	1	0	1	0	1	0	0		1
1_A1_15	60	95	70	70	70	40	60	70	80	60	90	60	70	30	70		1	1	1	1	1	0	1	1	1	1	1	1	1	0	1		1	1	1	1	1	0	1	1	1	1	1	1	1	0	1		0
1_A1_16	50	90	70	70	50	70	60	65	70	70	90	70	70	40	30		1	1	1	1	1	1	1	1	1	1	1	1	1	0	0		0	1	1	1	0	1	1	1	1	1	1	1	1	0	0		0
1_A1_17	40	70	80	60	70	80	50	65	80	50	60	30	60	50	30		0	1	1	1	1	1	1	1	1	1	1	0	1	1	0		0	1	1	1	1	1	0	1	1	0	1	0	1	0	0		0
1_A1_18	60	80	70	70	80	90	60	60	90	60	70	20	60	60	30		1	1	1	1	1	1	1	1	1	1	1	0	1	1	0		1	1	1	1	1	1	1	1	1	1	1	0	1	1	0		0
1_A1_19	70	70	70	60	80	70	50	70	80	40	70	70	50	40	60		1	1	1	1	1	1	1	1	1	0	1	1	1	0	1		1	1	1	1	1	1	0	1	1	0	1	1	0	0	1		1
1_A1_20	80	70	70	60	70	60	50	70	80	50	60	70	60	40	50		1	1	1	1	1	1	1	1	1	1	1	1	1	0	1		1	1	1	1	1	1	0	1	1	0	1	1	1	0	0		1
1_A1_21	50	75	70	60	70	70	70	60	70	70	60	50	50	50	50		1	1	1	1	1	1	1	1	1	1	1	1	1	1	1		0	1	1	1	1	1	1	1	1	1	1	0	0	0	0		0
1_A1_22	70	75	50	70	50	50	60	60	70	50	80	60	60	30	30		1	1	1	1	1	1	1	1	1	1	1	1	1	0	0		1	1	0	1	0	0	1	1	1	0	1	1	1	0	0		1
1_A1_23	80	90	70	50	60	80	60	60	60	50	60	60	50	40	30		1	1	1	1	1	1	1	1	1	1	1	1	1	0	0		1	1	1	0	1	1	1	1	1	0	1	1	0	0	0		1
1_A1_24	70	80	60	60	60	70	60	60	70	60	70	50	60	20	30		1	1	1	1	1	1	1	1	1	1	1	1	1	0	0		1	1	1	1	1	1	1	1	1	1	1	0	1	0	0		1
1_A1_25	80	80	50	60	70	50	60	60	60	60	70	50	70	30	30		1	1	1	1	1	1	1	1	1	1	1	1	1	0	0		1	1	0	1	1	0	1	1	1	1	1	0	1	0	0		1
1_A1_26	80	80	70	70	40	40	40	70	60	40	60	60	60	30	50		1	1	1	1	0	0	0	1	1	0	1	1	1	0	1		1	1	1	1	0	0	0	1	1	0	1	1	1	0	0		1
1_A1_27	60	75	50	70	60	50	60	75	65	60	80	70	60	40	40		1	1	1	1	1	1	1	1	1	1	1	1	1	0	0		1	1	0	1	1	0	1	1	1	1	1	1	1	0	0		0
1_A1_28	50	80	40	70	70	90	60	60	65	40	70	50	50	30	40		1	1	0	1	1	1	1	1	1	0	1	1	1	0	0		0	1	0	1	1	1	1	1	1	0	1	0	0	0	0		0
1_A1_29	60	70	40	60	50	60	60	55	70	40	60	40	60	30	30		1	1	0	1	1	1	1	1	1	0	1	0	1	0	0		1	1	0	1	0	1	1	0	1	0	1	0	1	0	0		0
1_A1_30	70	75	60	60	50	80	60	70	70	60	70	60	70	40	50		1	1	1	1	1	1	1	1	1	1	1	1	1	0	1		1	1	1	1	0	1	1	1	1	1	1	1	1	0	0		1
1_A1_31	80	90	60	60	60	80	60	65	60	50	70	70	70	50	50		1	1	1	1	1	1	1	1	1	1	1	1	1	1	1		1	1	1	1	1	1	1	1	1	0	1	1	1	0	0		1
1_A1_32	60	80	40	70	70	70	60	70	60	60	90	50	60	20	30		1	1	0	1	1	1	1	1	1	1	1	1	1	0	0		1	1	0	1	1	1	1	1	1	1	1	0	1	0	0		0
1_A1_33	80	85	50	70	60	70	60	55	70	80	80	60	70	20	50		1	1	1	1	1	1	1	1	1	1	1	1	1	0	1		1	1	0	1	1	1	1	0	1	1	1	1	1	0	0		1
1_A1_34	70	75	60	60	50	60	60	60	60	40	60	40	50	20	30		1	1	1	1	1	1	1	1	1	0	1	0	1	0	0		1	1	1	1	0	1	1	1	1	0	1	0	0	0	0		1
1_A1_35	80	80	80	80	70	90	60	60	80	40	70	50	60	30	30		1	1	1	1	1	1	1	1	1	0	1	1	1	0	0		1	1	1	1	1	1	1	1	1	0	1	0	1	0	0		1
1_A1_36	60	70	70	70	50	50	60	55	80	40	70	60	50	40	30		1	1	1	1	1	1	1	1	1	0	1	1	1	0	0		1	1	1	1	0	0	1	0	1	0	1	1	0	0	0		0
1_A1_37	90	85	70	70	70	80	70	70	80	80	90	60	80	50	40		1	1	1	1	1	1	1	1	1	1	1	1	1	1	0		1	1	1	1	1	1	1	1	1	1	1	1	1	0	0		1
1_A1_38	80	90	50	70	60	80	60	55	60	40	80	60	70	30	50		1	1	1	1	1	1	1	1	1	0	1	1	1	0	1		1	1	0	1	1	1	1	0	1	0	1	1	1	0	0		1
1_A1_39	70	80	50	60	60	60	50	55	60	50	60	50	60	40	40		1	1	1	1	1	1	1	1	1	1	1	1	1	0	0		1	1	0	1	1	1	0	0	1	0	1	0	1	0	0		1
1_A1_40	60	75	50	70	50	50	60	65	60	40	70	50	60	40	40		1	1	1	1	1	1	1	1	1	0	1	1	1	0	0		1	1	0	1	0	0	1	1	1	0	1	0	1	0	0		0
1_A1_41	80	75	60	70	70	40	60	55	60	30	60	50	70	30	40		1	1	1	1	1	0	1	1	1	0	1	1	1	0	0		1	1	1	1	1	0	1	0	1	0	1	0	1	0	0		1
1_A1_42	90	90	70	60	60	80	60	65	80	50	80	40	70	30	40		1	1	1	1	1	1	1	1	1	1	1	0	1	0	0		1	1	1	1	1	1	1	1	1	0	1	0	1	0	0		1
1_A1_43	90	80	50	60	60	70	50	65	70	60	90	50	60	40	40		1	1	1	1	1	1	1	1	1	1	1	1	1	0	0		1	1	0	1	1	1	0	1	1	1	1	0	1	0	0		1
1_A1_44	90	85	80	70	70	80	60	60	70	50	70	50	80	40	30		1	1	1	1	1	1	1	1	1	1	1	1	1	0	0		1	1	1	1	1	1	1	1	1	0	1	0	1	0	0		1
1_A1_45	90	80	90	80	70	90	60	65	80	50	70	60	80	30	40		1	1	1	1	1	1	1	1	1	1	1	1	1	0	0		1	1	1	1	1	1	1	1	1	0	1	1	1	0	0		1
1_A1_46	80	70	70	70	60	50	60	60	70	40	80	50	70	40	40		1	1	1	1	1	1	1	1	1	0	1	1	1	0	0		1	1	1	1	1	0	1	1	1	0	1	0	1	0	0		1
1_A1_47	90	95	60	70	70	80	60	60	70	60	70	60	70	50	30		1	1	1	1	1	1	1	1	1	1	1	1	1	1	0		1	1	1	1	1	1	1	1	1	1	1	1	1	0	0		1
1_A1_48	90	70	70	60	70	50	50	55	80	70	60	50	50	40	30		1	1	1	1	1	1	1	1	1	1	1	1	1	0	0		1	1	1	1	1	0	0	0	1	1	1	0	0	0	0		1
1_A1_49	80	90	60	70	60	40	50	65	80	60	80	60	60	40	30		1	1	1	1	1	0	1	1	1	1	1	1	1	0	0		1	1	1	1	1	0	0	1	1	1	1	1	1	0	0		1
1_A1_50	80	90	70	80	60	80	60	55	80	50	90	70	60	30	30		1	1	1	1	1	1	1	1	1	1	1	1	1	0	0		1	1	1	1	1	1	1	0	1	0	1	1	1	0	0		1
1_A1_51	90	85	70	70	70	80	60	60	50	40	70	60	50	50	50		1	1	1	1	1	1	1	1	1	0	1	1	1	1	1		1	1	1	1	1	1	1	1	0	0	1	1	0	0	0		1
1_A1_52	90	85	60	70	70	90	60	70	80	30	70	50	70	60	50		1	1	1	1	1	1	1	1	1	0	1	1	1	1	1		1	1	1	1	1	1	1	1	1	0	1	0	1	1	0		1
1_A1_53	80	80	70	70	70	60	50	60	80	60	90	60	70	30	50		1	1	1	1	1	1	1	1	1	1	1	1	1	0	1		1	1	1	1	1	1	0	1	1	1	1	1	1	0	0		1
1_A1_54	90	90	70	70	60	80	60	60	70	40	70	60	60	50	50		1	1	1	1	1	1	1	1	1	0	1	1	1	1	1		1	1	1	1	1	1	1	1	1	0	1	1	1	0	0		1
1_A1_55	80	70	70	70	70	80	70	55	70	60	60	70	60	50	60		1	1	1	1	1	1	1	1	1	1	1	1	1	1	1		1	1	1	1	1	1	1	0	1	1	1	1	1	0	1		1
1_A1_56	80	85	80	70	60	70	60	65	65	40	70	70	60	40	30		1	1	1	1	1	1	1	1	1	0	1	1	1	0	0		1	1	1	1	1	1	1	1	1	0	1	1	1	0	0		1
1_A1_57	60	90	60	60	60	60	70	55	60	60	70	60	60	40	30		1	1	1	1	1	1	1	1	1	1	1	1	1	0	0		1	1	1	1	1	1	1	0	1	1	1	1	1	0	0		0
1_A1_58	90	85	90	80	60	80	70	70	80	40	90	60	80	40	30		1	1	1	1	1	1	1	1	1	0	1	1	1	0	0		1	1	1	1	1	1	1	1	1	0	1	1	1	0	0		1
1_A1_59	80	90	90	70	60	90	60	60	70	60	80	60	80	30	30		1	1	1	1	1	1	1	1	1	1	1	1	1	0	0		1	1	1	1	1	1	1	1	1	1	1	1	1	0	0		1
1_A1_60	90	85	50	70	60	90	60	60	70	70	80	60	70	40	50		1	1	1	1	1	1	1	1	1	1	1	1	1	0	1		1	1	0	1	1	1	1	1	1	1	1	1	1	0	0		1
1_A1_61	80	85	80	60	70	60	50	60	60	60	60	60	60	30	60		1	1	1	1	1	1	1	1	1	1	1	1	1	0	1		1	1	1	1	1	1	0	1	1	1	1	1	1	0	1		1
1_A1_62	80	80	50	70	60	40	50	50	60	60	70	50	60	30	40		1	1	1	1	1	0	1	1	1	1	1	1	1	0	0		1	1	0	1	1	0	0	0	1	1	1	0	1	0	0		1
1_A1_63	80	90	70	70	60	50	60	55	70	60	60	60	50	30	50		1	1	1	1	1	1	1	1	1	1	1	1	1	0	1		1	1	1	1	1	0	1	0	1	1	1	1	0	0	0		1
1_A1_64	90	90	80	60	60	70	70	75	70	70	80	60	70	40	70		1	1	1	1	1	1	1	1	1	1	1	1	1	0	1		1	1	1	1	1	1	1	1	1	1	1	1	1	0	1		1
1_A1_65	80	85	70	70	60	70	60	70	70	50	70	60	50	40	70		1	1	1	1	1	1	1	1	1	1	1	1	1	0	1		1	1	1	1	1	1	1	1	1	0	1	1	0	0	1		1
1_A1_66	90	80	60	70	70	60	70	55	#NULL!	70	70	50	80	30	70		1	1	1	1	1	1	1	1	#NULL!	1	1	1	1	0	1		1	1	1	1	1	1	1	0	#NULL!	1	1	0	1	0	1		1
1_A1_67	80	80	60	70	70	80	70	60	50	60	70	50	70	30	60		1	1	1	1	1	1	1	1	1	1	1	1	1	0	1		1	1	1	1	1	1	1	1	0	1	1	0	1	0	1		1
1_A1_68	90	80	50	70	70	60	60	55	50	40	60	50	60	50	70		1	1	1	1	1	1	1	1	1	0	1	1	1	1	1		1	1	0	1	1	1	1	0	0	0	1	0	1	0	1		1
1_A1_69	90	80	40	70	60	90	70	50	50	60	70	60	60	40	30		1	1	0	1	1	1	1	1	1	1	1	1	1	0	0		1	1	0	1	1	1	1	0	0	1	1	1	1	0	0		1
1_A1_70	70	75	40	70	50	70	60	50	80	60	60	40	70	30	30		1	1	0	1	1	1	1	1	1	1	1	0	1	0	0		1	1	0	1	0	1	1	0	1	1	1	0	1	0	0		1
1_A1_71	90	80	70	70	70	70	60	60	80	50	70	60	70	40	60		1	1	1	1	1	1	1	1	1	1	1	1	1	0	1		1	1	1	1	1	1	1	1	1	0	1	1	1	0	1		1
1_A1_72	90	80	50	70	65	90	50	50	80	60	70	60	70	40	30		1	1	1	1	1	1	1	1	1	1	1	1	1	0	0		1	1	0	1	1	1	0	0	1	1	1	1	1	0	0		1
1_A1_73	80	70	50	60	70	70	70	55	50	60	60	50	60	40	40		1	1	1	1	1	1	1	1	1	1	1	1	1	0	0		1	1	0	1	1	1	1	0	0	1	1	0	1	0	0		1
1_A1_74	80	80	80	60	70	80	70	60	50	60	70	40	50	30	20		1	1	1	1	1	1	1	1	1	1	1	0	1	0	0		1	1	1	1	1	1	1	1	0	1	1	0	0	0	0		1
1_A1_75	90	85	50	60	75	90	70	55	60	60	60	60	50	40	50		1	1	1	1	1	1	1	1	1	1	1	1	1	0	1		1	1	0	1	1	1	1	0	1	1	1	1	0	0	0		1
1_A1_76	80	90	70	70	60	90	70	70	50	50	70	60	70	30	50		1	1	1	1	1	1	1	1	1	1	1	1	1	0	1		1	1	1	1	1	1	1	1	0	0	1	1	1	0	0		1
1_A1_77	80	80	60	70	60	50	60	55	50	50	60	60	60	30	40		1	1	1	1	1	1	1	1	1	1	1	1	1	0	0		1	1	1	1	1	0	1	0	0	0	1	1	1	0	0		1
1_A1_78	90	70	70	70	70	50	60	60	50	60	60	60	60	30	50		1	1	1	1	1	1	1	1	1	1	1	1	1	0	1		1	1	1	1	1	0	1	1	0	1	1	1	1	0	0		1
1_A1_79	50	85	70	70	60	70	50	65	60	70	60	60	80	50	50		1	1	1	1	1	1	1	1	1	1	1	1	1	1	1		0	1	1	1	1	1	0	1	1	1	1	1	1	0	0		0
1_A1_80	80	70	50	60	70	60	50	65	60	60	40	50	60	40	20		1	1	1	1	1	1	1	1	1	1	0	1	1	0	0		1	1	0	1	1	1	0	1	1	1	0	0	1	0	0		1
1_A1_81	70	75	40	60	60	80	60	50	50	60	70	50	50	30	20		1	1	0	1	1	1	1	1	1	1	1	1	1	0	0		1	1	0	1	1	1	1	0	0	1	1	0	0	0	0		1
1_A1_82	70	80	30	60	70	60	60	65	50	40	60	60	50	30	20		1	1	0	1	1	1	1	1	1	0	1	1	1	0	0		1	1	0	1	1	1	1	1	0	0	1	1	0	0	0		1
1_A1_83	50	85	50	70	70	40	50	60	60	60	60	60	60	30	70		1	1	1	1	1	0	1	1	1	1	1	1	1	0	1		0	1	0	1	1	0	0	1	1	1	1	1	1	0	1		0
1_A1_84	70	75	40	70	70	60	60	65	60	60	60	50	60	40	70		1	1	0	1	1	1	1	1	1	1	1	1	1	0	1		1	1	0	1	1	1	1	1	1	1	1	0	1	0	1		1
1_A1_85	90	95	80	80	70	80	70	65	80	70	80	60	80	40	70		1	1	1	1	1	1	1	1	1	1	1	1	1	0	1		1	1	1	1	1	1	1	1	1	1	1	1	1	0	1		1
1_A1_86	60	80	40	60	70	70	50	60	70	60	60	50	70	50	70		1	1	0	1	1	1	1	1	1	1	1	1	1	1	1		1	1	0	1	1	1	0	1	1	1	1	0	1	0	1		0
1_A1_87	90	80	70	70	70	60	60	70	70	70	70	60	70	60	80		1	1	1	1	1	1	1	1	1	1	1	1	1	1	1		1	1	1	1	1	1	1	1	1	1	1	1	1	1	1		1
1_A1_88	90	80	60	70	70	60	60	60	80	60	50	60	70	60	60		1	1	1	1	1	1	1	1	1	1	1	1	1	1	1		1	1	1	1	1	1	1	1	1	1	0	1	1	1	1		1
1_A1_89	90	80	50	60	60	50	60	65	70	60	50	50	60	40	30		1	1	1	1	1	1	1	1	1	1	1	1	1	0	0		1	1	0	1	1	0	1	1	1	1	0	0	1	0	0		1
1_A1_90	50	70	40	60	60	90	50	55	50	60	60	40	50	30	50		1	1	0	1	1	1	1	1	1	1	1	0	1	0	1		0	1	0	1	1	1	0	0	0	1	1	0	0	0	0		0
1_A2_01	80	75	50	70	65	80	70	60	80	60	60	70	70	60	60		1	1	1	1	1	1	1	1	1	1	1	1	1	1	1		1	1	0	1	1	1	1	1	1	1	1	1	1	1	1		1
1_A2_02	70	80	70	70	55	80	60	65	70	60	60	60	70	80	70		1	1	1	1	1	1	1	1	1	1	1	1	1	1	1		1	1	1	1	0	1	1	1	1	1	1	1	1	1	1		1
1_A2_03	90	85	80	70	65	90	70	70	80	50	60	70	80	70	70		1	1	1	1	1	1	1	1	1	1	1	1	1	1	1		1	1	1	1	1	1	1	1	1	0	1	1	1	1	1		1
1_A2_04	90	85	90	70	70	90	70	65	80	80	80	70	80	80	80		1	1	1	1	1	1	1	1	1	1	1	1	1	1	1		1	1	1	1	1	1	1	1	1	1	1	1	1	1	1		1
1_A2_05	90	90	70	70	55	80	60	60	70	60	80	70	60	60	70		1	1	1	1	1	1	1	1	1	1	1	1	1	1	1		1	1	1	1	0	1	1	1	1	1	1	1	1	1	1		1
1_A2_06	40	75	60	70	50	80	60	55	80	80	60	60	70	40	60		0	1	1	1	1	1	1	1	1	1	1	1	1	0	1		0	1	1	1	0	1	1	0	1	1	1	1	1	0	1		0
1_A2_07	90	90	70	70	70	80	70	70	60	80	70	70	80	50	70		1	1	1	1	1	1	1	1	1	1	1	1	1	1	1		1	1	1	1	1	1	1	1	1	1	1	1	1	0	1		1
1_A2_08	60	80	50	70	60	80	60	65	60	50	80	60	60	30	50		1	1	1	1	1	1	1	1	1	1	1	1	1	0	1		1	1	0	1	1	1	1	1	1	0	1	1	1	0	0		0
1_A2_09	70	75	70	70	65	60	60	60	80	40	60	50	70	40	70		1	1	1	1	1	1	1	1	1	0	1	1	1	0	1		1	1	1	1	1	1	1	1	1	0	1	0	1	0	1		1
1_A2_10	80	80	50	60	65	70	60	60	80	50	60	50	70	40	70		1	1	1	1	1	1	1	1	1	1	1	1	1	0	1		1	1	0	1	1	1	1	1	1	0	1	0	1	0	1		1
1_A2_11	80	90	80	70	70	70	70	65	90	80	60	70	80	50	80		1	1	1	1	1	1	1	1	1	1	1	1	1	1	1		1	1	1	1	1	1	1	1	1	1	1	1	1	0	1		1
1_A2_12	80	70	80	80	60	70	60	55	70	60	50	40	60	40	50		1	1	1	1	1	1	1	1	1	1	1	0	1	0	1		1	1	1	1	1	1	1	0	1	1	0	0	1	0	0		1
1_A2_13	80	80	70	70	70	70	70	65	70	70	50	70	70	50	70		1	1	1	1	1	1	1	1	1	1	1	1	1	1	1		1	1	1	1	1	1	1	1	1	1	0	1	1	0	1		1
1_A2_14	40	80	60	70	60	60	60	50	60	70	50	60	60	30	60		0	1	1	1	1	1	1	1	1	1	1	1	1	0	1		0	1	1	1	1	1	1	0	1	1	0	1	1	0	1		0
1_A2_15	60	80	80	60	60	70	60	60	70	60	80	60	70	50	70		1	1	1	1	1	1	1	1	1	1	1	1	1	1	1		1	1	1	1	1	1	1	1	1	1	1	1	1	0	1		0
1_A2_16	70	80	50	60	60	70	70	65	80	40	40	50	70	40	60		1	1	1	1	1	1	1	1	1	0	0	1	1	0	1		1	1	0	1	1	1	1	1	1	0	0	0	1	0	1		1
1_A2_17	60	80	50	70	70	60	60	55	70	50	50	60	80	50	70		1	1	1	1	1	1	1	1	1	1	1	1	1	1	1		1	1	0	1	1	1	1	0	1	0	0	1	1	0	1		0
1_A2_18	40	95	50	60	60	50	70	60	60	40	60	60	70	40	70		0	1	1	1	1	1	1	1	1	0	1	1	1	0	1		0	1	0	1	1	0	1	1	1	0	1	1	1	0	1		0
1_A2_19	80	85	70	70	65	90	70	65	70	50	60	70	70	50	70		1	1	1	1	1	1	1	1	1	1	1	1	1	1	1		1	1	1	1	1	1	1	1	1	0	1	1	1	0	1		1
1_A2_20	60	70	70	60	60	80	60	60	70	60	50	50	60	40	60		1	1	1	1	1	1	1	1	1	1	1	1	1	0	1		1	1	1	1	1	1	1	1	1	1	0	0	1	0	1		0
1_A2_21	60	75	60	60	50	90	70	75	60	70	40	80	70	80	50		1	1	1	1	1	1	1	1	1	1	0	1	1	1	1		1	1	1	1	0	1	1	1	1	1	0	1	1	1	0		0
1_A2_22	60	70	70	60	50	50	70	70	60	50	40	60	60	30	60		1	1	1	1	1	1	1	1	1	1	0	1	1	0	1		1	1	1	1	0	0	1	1	1	0	0	1	1	0	1		0
1_A2_23	40	80	80	60	60	90	70	65	60	60	70	80	80	30	60		0	1	1	1	1	1	1	1	1	1	1	1	1	0	1		0	1	1	1	1	1	1	1	1	1	1	1	1	0	1		0
1_A2_24	#NULL!	70	50	60	65	70	70	55	80	50	60	30	70	30	60		#NULL!	1	1	1	1	1	1	1	1	1	1	0	1	0	1		#NULL!	1	0	1	1	1	1	0	1	0	1	0	1	0	1		#NULL!
1_A2_25	40	80	50	60	60	60	70	50	70	50	60	50	60	30	60		0	1	1	1	1	1	1	1	1	1	1	1	1	0	1		0	1	0	1	1	1	1	0	1	0	1	0	1	0	1		0
1_A2_26	60	80	70	60	60	40	70	65	70	50	40	60	80	40	60		1	1	1	1	1	0	1	1	1	1	0	1	1	0	1		1	1	1	1	1	0	1	1	1	0	0	1	1	0	1		0
1_A2_27	70	75	50	60	50	50	60	70	70	60	50	70	70	20	70		1	1	1	1	1	1	1	1	1	1	1	1	1	0	1		1	1	0	1	0	0	1	1	1	1	0	1	1	0	1		1
1_A2_28	40	65	40	50	50	30	60	55	60	40	40	70	50	30	60		0	1	0	1	1	0	1	1	1	0	0	1	1	0	1		0	1	0	0	0	0	1	0	1	0	0	1	0	0	1		0
1_A2_29	70	80	50	70	65	50	50	65	70	60	50	80	80	40	80		1	1	1	1	1	1	1	1	1	1	1	1	1	0	1		1	1	0	1	1	0	0	1	1	1	0	1	1	0	1		1
1_A2_30	70	85	50	60	60	40	60	70	70	50	40	80	80	30	60		1	1	1	1	1	0	1	1	1	1	0	1	1	0	1		1	1	0	1	1	0	1	1	1	0	0	1	1	0	1		1
1_A2_31	80	80	50	70	55	70	70	55	60	50	50	70	70	40	60		1	1	1	1	1	1	1	1	1	1	1	1	1	0	1		1	1	0	1	0	1	1	0	1	0	0	1	1	0	1		1
1_A2_32	80	90	70	80	60	90	70	65	70	60	50	50	90	70	80		1	1	1	1	1	1	1	1	1	1	1	1	1	1	1		1	1	1	1	1	1	1	1	1	1	0	0	1	1	1		1
1_A2_33	50	75	90	60	50	50	70	45	60	40	50	40	70	30	80		1	1	1	1	1	1	1	0	1	0	1	0	1	0	1		0	1	1	1	0	0	1	0	1	0	0	0	1	0	1		0
1_A2_34	40	75	40	60	45	60	60	50	60	50	50	60	70	40	70		0	1	0	1	0	1	1	1	1	1	1	1	1	0	1		0	1	0	1	0	1	1	0	1	0	0	1	1	0	1		0
1_A2_35	20	70	50	60	40	40	70	60	60	40	60	50	50	30	60		0	1	1	1	0	0	1	1	1	0	1	1	1	0	1		0	1	0	1	0	0	1	1	1	0	1	0	0	0	1		0
1_A2_36	40	75	30	60	50	80	50	55	60	50	50	60	60	20	60		0	1	0	1	1	1	1	1	1	1	1	1	1	0	1		0	1	0	1	0	1	0	0	1	0	0	1	1	0	1		0
1_A2_37	50	70	50	60	50	50	70	55	70	60	40	70	70	40	60		1	1	1	1	1	1	1	1	1	1	0	1	1	0	1		0	1	0	1	0	0	1	0	1	1	0	1	1	0	1		0
1_A2_38	80	80	60	70	60	70	70	55	60	50	40	40	70	50	80		1	1	1	1	1	1	1	1	1	1	0	0	1	1	1		1	1	1	1	1	1	1	0	1	0	0	0	1	0	1		1
1_A2_39	90	90	90	80	60	90	70	65	80	80	90	70	60	50	80		1	1	1	1	1	1	1	1	1	1	1	1	1	1	1		1	1	1	1	1	1	1	1	1	1	1	1	1	0	1		1
1_A2_40	90	80	70	60	60	50	60	60	60	60	50	40	70	30	60		1	1	1	1	1	1	1	1	1	1	1	0	1	0	1		1	1	1	1	1	0	1	1	1	1	0	0	1	0	1		1
1_A2_41	80	85	80	70	60	80	70	65	80	70	60	70	60	30	70		1	1	1	1	1	1	1	1	1	1	1	1	1	0	1		1	1	1	1	1	1	1	1	1	1	1	1	1	0	1		1
1_A2_42	70	85	50	70	60	90	70	55	80	60	50	70	70	30	60		1	1	1	1	1	1	1	1	1	1	1	1	1	0	1		1	1	0	1	1	1	1	0	1	1	0	1	1	0	1		1
1_A2_43	30	80	60	70	50	60	60	65	60	50	40	50	70	30	50		0	1	1	1	1	1	1	1	1	1	0	1	1	0	1		0	1	1	1	0	1	1	1	1	0	0	0	1	0	0		0
1_A2_44	60	80	90	80	60	60	70	55	60	50	40	50	60	30	60		1	1	1	1	1	1	1	1	1	1	0	1	1	0	1		1	1	1	1	1	1	1	0	1	0	0	0	1	0	1		0
1_A2_45	70	85	70	70	60	80	60	60	70	80	60	70	70	40	70		1	1	1	1	1	1	1	1	1	1	1	1	1	0	1		1	1	1	1	1	1	1	1	1	1	1	1	1	0	1		1
1_A2_46	70	80	70	70	60	80	70	50	70	50	70	70	70	50	70		1	1	1	1	1	1	1	1	1	1	1	1	1	1	1		1	1	1	1	1	1	1	0	1	0	1	1	1	0	1		1
1_A2_47	50	80	70	80	60	60	60	65	60	50	50	70	70	30	60		1	1	1	1	1	1	1	1	1	1	1	1	1	0	1		0	1	1	1	1	1	1	1	1	0	0	1	1	0	1		0
1_A2_48	60	90	80	80	60	90	80	60	80	60	60	60	60	40	80		1	1	1	1	1	1	1	1	1	1	1	1	1	0	1		1	1	1	1	1	1	1	1	1	1	1	1	1	0	1		0
1_A2_49	70	80	60	70	70	70	70	55	80	50	70	70	60	40	50		1	1	1	1	1	1	1	1	1	1	1	1	1	0	1		1	1	1	1	1	1	1	0	1	0	1	1	1	0	0		1
1_A2_50	70	85	50	70	60	70	70	55	70	60	80	60	70	40	70		1	1	1	1	1	1	1	1	1	1	1	1	1	0	1		1	1	0	1	1	1	1	0	1	1	1	1	1	0	1		1
1_A2_51	80	75	80	80	65	70	70	55	70	60	60	70	70	50	70		1	1	1	1	1	1	1	1	1	1	1	1	1	1	1		1	1	1	1	1	1	1	0	1	1	1	1	1	0	1		1
1_A2_52	20	70	60	70	65	80	60	50	60	50	70	70	60	40	60		0	1	1	1	1	1	1	1	1	1	1	1	1	0	1		0	1	1	1	1	1	1	0	1	0	1	1	1	0	1		0
1_A2_53	70	80	30	70	60	80	70	65	80	60	50	50	70	40	60		1	1	0	1	1	1	1	1	1	1	1	1	1	0	1		1	1	0	1	1	1	1	1	1	1	0	0	1	0	1		1
1_A2_54	50	80	50	70	60	90	60	60	80	70	50	70	60	40	60		1	1	1	1	1	1	1	1	1	1	1	1	1	0	1		0	1	0	1	1	1	1	1	1	1	0	1	1	0	1		0
1_A2_55	40	80	50	70	60	60	70	45	80	60	50	70	60	40	60		0	1	1	1	1	1	1	0	1	1	1	1	1	0	1		0	1	0	1	1	1	1	0	1	1	0	1	1	0	1		0
1_A2_56	60	80	40	70	50	80	70	55	70	50	50	80	60	50	70		1	1	0	1	1	1	1	1	1	1	1	1	1	1	1		1	1	0	1	0	1	1	0	1	0	0	1	1	0	1		0
1_A2_57	90	85	50	60	70	80	70	65	70	60	60	60	70	40	70		1	1	1	1	1	1	1	1	1	1	1	1	1	0	1		1	1	0	1	1	1	1	1	1	1	1	1	1	0	1		1
1_A2_58	40	85	60	70	60	90	60	45	60	50	60	70	60	30	70		0	1	1	1	1	1	1	0	1	1	1	1	1	0	1		0	1	1	1	1	1	1	0	1	0	1	1	1	0	1		0
1_A2_59	70	75	70	70	60	80	80	55	80	40	70	70	60	40	50		1	1	1	1	1	1	1	1	1	0	1	1	1	0	1		1	1	1	1	1	1	1	0	1	0	1	1	1	0	0		1
1_A2_60	80	75	50	80	60	90	80	60	80	50	40	70	80	40	50		1	1	1	1	1	1	1	1	1	1	0	1	1	0	1		1	1	0	1	1	1	1	1	1	0	0	1	1	0	0		1
1_A2_61	30	80	60	60	60	80	60	55	60	40	60	60	60	50	60		0	1	1	1	1	1	1	1	1	0	1	1	1	1	1		0	1	1	1	1	1	1	0	1	0	1	1	1	0	1		0
1_A2_62	70	85	60	70	60	90	80	70	80	50	80	80	70	40	70		1	1	1	1	1	1	1	1	1	1	1	1	1	0	1		1	1	1	1	1	1	1	1	1	0	1	1	1	0	1		1
1_A2_63	30	90	70	70	70	90	80	70	80	80	80	80	90	40	80		0	1	1	1	1	1	1	1	1	1	1	1	1	0	1		0	1	1	1	1	1	1	1	1	1	1	1	1	0	1		0
1_A2_64	50	75	50	60	50	80	70	65	80	40	80	50	60	40	50		1	1	1	1	1	1	1	1	1	0	1	1	1	0	1		0	1	0	1	0	1	1	1	1	0	1	0	1	0	0		0
1_A2_65	40	80	60	70	60	90	70	65	80	60	60	70	60	30	70		0	1	1	1	1	1	1	1	1	1	1	1	1	0	1		0	1	1	1	1	1	1	1	1	1	1	1	1	0	1		0
1_A2_66	40	85	50	60	50	50	60	55	60	50	60	70	70	40	80		0	1	1	1	1	1	1	1	1	1	1	1	1	0	1		0	1	0	1	0	0	1	0	1	0	1	1	1	0	1		0
1_A2_67	30	75	60	70	60	90	70	60	70	40	60	60	70	30	70		0	1	1	1	1	1	1	1	1	0	1	1	1	0	1		0	1	1	1	1	1	1	1	1	0	1	1	1	0	1		0
1_A2_68	30	80	50	70	70	80	60	65	70	60	90	70	80	40	80		0	1	1	1	1	1	1	1	1	1	1	1	1	0	1		0	1	0	1	1	1	1	1	1	1	1	1	1	0	1		0
1_A2_69	20	75	40	70	60	60	70	55	60	50	70	50	60	30	70		0	1	0	1	1	1	1	1	1	1	1	1	1	0	1		0	1	0	1	1	1	1	0	1	0	1	0	1	0	1		0
1_A2_70	40	80	50	70	65	80	70	65	70	60	70	60	70	40	80		0	1	1	1	1	1	1	1	1	1	1	1	1	0	1		0	1	0	1	1	1	1	1	1	1	1	1	1	0	1		0
1_A2_71	40	80	70	80	70	80	60	60	60	60	70	60	60	40	80		0	1	1	1	1	1	1	1	1	1	1	1	1	0	1		0	1	1	1	1	1	1	1	1	1	1	1	1	0	1		0
1_A2_72	30	80	30	70	50	80	60	55	60	60	70	70	60	50	70		0	1	0	1	1	1	1	1	1	1	1	1	1	1	1		0	1	0	1	0	1	1	0	1	1	1	1	1	0	1		0
1_A2_73	40	80	40	70	60	70	60	55	60	50	70	60	60	40	80		0	1	0	1	1	1	1	1	1	1	1	1	1	0	1		0	1	0	1	1	1	1	0	1	0	1	1	1	0	1		0
1_A2_74	60	80	50	70	50	50	60	60	80	70	60	70	60	40	70		1	1	1	1	1	1	1	1	1	1	1	1	1	0	1		1	1	0	1	0	0	1	1	1	1	1	1	1	0	1		0
1_A2_75	40	70	50	70	60	90	50	55	90	50	60	40	70	50	80		0	1	1	1	1	1	1	1	1	1	1	0	1	1	1		0	1	0	1	1	1	0	0	1	0	1	0	1	0	1		0
1_A2_76	60	75	60	70	60	90	60	65	80	60	80	70	80	40	70		1	1	1	1	1	1	1	1	1	1	1	1	1	0	1		1	1	1	1	1	1	1	1	1	1	1	1	1	0	1		0
1_A2_77	30	85	70	70	60	60	60	60	60	50	60	70	70	30	80		0	1	1	1	1	1	1	1	1	1	1	1	1	0	1		0	1	1	1	1	1	1	1	1	0	1	1	1	0	1		0
1_A2_78	30	75	60	60	60	80	60	65	70	50	60	70	70	30	50		0	1	1	1	1	1	1	1	1	1	1	1	1	0	1		0	1	1	1	1	1	1	1	1	0	1	1	1	0	0		0
1_A2_79	20	80	50	70	50	90	80	65	70	40	50	80	60	50	60		0	1	1	1	1	1	1	1	1	0	1	1	1	1	1		0	1	0	1	0	1	1	1	1	0	0	1	1	0	1		0
1_A2_80	20	85	40	70	50	60	60	50	70	50	50	50	60	30	60		0	1	0	1	1	1	1	1	1	1	1	1	1	0	1		0	1	0	1	0	1	1	0	1	0	0	0	1	0	1		0
1_A2_81	20	80	50	70	60	60	60	65	60	50	50	60	70	30	70		0	1	1	1	1	1	1	1	1	1	1	1	1	0	1		0	1	0	1	1	1	1	1	1	0	0	1	1	0	1		0
1_A2_82	20	75	40	70	50	80	70	65	70	40	50	60	70	30	50		0	1	0	1	1	1	1	1	1	0	1	1	1	0	1		0	1	0	1	0	1	1	1	1	0	0	1	1	0	0		0
1_A2_83	80	85	60	60	60	80	80	70	70	50	80	50	80	30	60		1	1	1	1	1	1	1	1	1	1	1	1	1	0	1		1	1	1	1	1	1	1	1	1	0	1	0	1	0	1		1
1_A2_84	90	95	90	80	60	90	80	75	80	70	50	80	90	50	60		1	1	1	1	1	1	1	1	1	1	1	1	1	1	1		1	1	1	1	1	1	1	1	1	1	0	1	1	0	1		1
1_A2_85	50	85	70	70	60	70	60	55	70	70	50	60	70	50	70		1	1	1	1	1	1	1	1	1	1	1	1	1	1	1		0	1	1	1	1	1	1	0	1	1	0	1	1	0	1		0
1_A2_86	40	80	70	70	60	60	60	50	70	70	60	70	60	40	80		0	1	1	1	1	1	1	1	1	1	1	1	1	0	1		0	1	1	1	1	1	1	0	1	1	1	1	1	0	1		0
1_A2_87	80	80	60	60	55	60	70	55	60	50	50	50	60	40	60		1	1	1	1	1	1	1	1	1	1	1	1	1	0	1		1	1	1	1	0	1	1	0	1	0	0	0	1	0	1		1
1_A2_88	60	90	50	70	50	70	60	65	90	50	50	60	70	60	80		1	1	1	1	1	1	1	1	1	1	1	1	1	1	1		1	1	0	1	0	1	1	1	1	0	0	1	1	1	1		0
1_A2_89	20	80	70	70	50	90	70	65	60	60	80	50	70	30	80		0	1	1	1	1	1	1	1	1	1	1	1	1	0	1		0	1	1	1	0	1	1	1	1	1	1	0	1	0	1		0
1_A2_90	70	80	70	70	70	80	80	65	70	70	80	60	70	40	70		1	1	1	1	1	1	1	1	1	1	1	1	1	0	1		1	1	1	1	1	1	1	1	1	1	1	1	1	0	1		1
1_B1_01	90	90	80	70	60	80	80	70	70	60	60	70	70	60	70		1	1	1	1	1	1	1	1	1	1	1	1	1	1	1		1	1	1	1	1	1	1	1	1	1	1	1	1	1	1		1
1_B1_02	90	90	80	70	60	80	70	70	70	60	70	80	70	70	70		1	1	1	1	1	1	1	1	1	1	1	1	1	1	1		1	1	1	1	1	1	1	1	1	1	1	1	1	1	1		1
1_B1_03	60	90	70	70	55	70	80	55	60	50	60	60	70	60	80		1	1	1	1	1	1	1	1	1	1	1	1	1	1	1		1	1	1	1	0	1	1	0	1	0	1	1	1	1	1		0
1_B1_04	40	80	70	70	55	90	70	65	60	50	60	80	60	70	60		0	1	1	1	1	1	1	1	1	1	1	1	1	1	1		0	1	1	1	0	1	1	1	1	0	1	1	1	1	1		0
1_B1_05	60	85	80	70	60	90	80	55	80	50	80	80	60	60	70		1	1	1	1	1	1	1	1	1	1	1	1	1	1	1		1	1	1	1	1	1	1	0	1	0	1	1	1	1	1		0
1_B1_06	30	75	50	70	65	60	70	50	70	40	60	60	60	50	60		0	1	1	1	1	1	1	1	1	0	1	1	1	1	1		0	1	0	1	1	1	1	0	1	0	1	1	1	0	1		0
1_B1_07	90	80	40	70	60	90	80	65	70	50	80	90	70	50	60		1	1	0	1	1	1	1	1	1	1	1	1	1	1	1		1	1	0	1	1	1	1	1	1	0	1	1	1	0	1		1
1_B1_08	70	80	70	60	60	80	80	60	80	70	60	70	60	40	70		1	1	1	1	1	1	1	1	1	1	1	1	1	0	1		1	1	1	1	1	1	1	1	1	1	1	1	1	0	1		1
1_B1_09	20	80	60	80	60	90	70	65	90	80	70	70	60	30	80		0	1	1	1	1	1	1	1	1	1	1	1	1	0	1		0	1	1	1	1	1	1	1	1	1	1	1	1	0	1		0
1_B1_10	40	95	90	80	60	90	90	70	90	70	80	70	70	40	80		0	1	1	1	1	1	1	1	1	1	1	1	1	0	1		0	1	1	1	1	1	1	1	1	1	1	1	1	0	1		0
1_B1_11	60	85	50	80	60	70	70	55	70	50	60	80	80	30	70		1	1	1	1	1	1	1	1	1	1	1	1	1	0	1		1	1	0	1	1	1	1	0	1	0	1	1	1	0	1		0
1_B1_12	70	90	80	70	60	90	90	60	90	60	60	70	80	30	70		1	1	1	1	1	1	1	1	1	1	1	1	1	0	1		1	1	1	1	1	1	1	1	1	1	1	1	1	0	1		1
1_B1_13	90	95	90	90	65	90	90	65	80	80	90	90	90	50	80		1	1	1	1	1	1	1	1	1	1	1	1	1	1	1		1	1	1	1	1	1	1	1	1	1	1	1	1	0	1		1
1_B1_14	80	80	90	80	70	70	60	60	80	70	60	80	70	50	70		1	1	1	1	1	1	1	1	1	1	1	1	1	1	1		1	1	1	1	1	1	1	1	1	1	1	1	1	0	1		1
1_B1_15	50	85	60	80	50	70	70	55	70	50	50	60	70	50	70		1	1	1	1	1	1	1	1	1	1	1	1	1	1	1		0	1	1	1	0	1	1	0	1	0	0	1	1	0	1		0
1_B1_16	60	80	70	70	60	60	70	55	80	40	50	80	60	30	70		1	1	1	1	1	1	1	1	1	0	1	1	1	0	1		1	1	1	1	1	1	1	0	1	0	0	1	1	0	1		0
1_B1_17	60	80	50	60	60	90	60	65	80	50	50	60	60	60	70		1	1	1	1	1	1	1	1	1	1	1	1	1	1	1		1	1	0	1	1	1	1	1	1	0	0	1	1	1	1		0
1_B1_18	70	80	70	60	50	60	70	65	70	50	60	70	60	40	70		1	1	1	1	1	1	1	1	1	1	1	1	1	0	1		1	1	1	1	0	1	1	1	1	0	1	1	1	0	1		1
1_B1_19	40	80	70	60	40	70	70	50	70	40	50	60	70	30	70		0	1	1	1	0	1	1	1	1	0	1	1	1	0	1		0	1	1	1	0	1	1	0	1	0	0	1	1	0	1		0
1_B1_20	60	85	60	70	60	70	80	65	80	50	50	70	80	40	80		1	1	1	1	1	1	1	1	1	1	1	1	1	0	1		1	1	1	1	1	1	1	1	1	0	0	1	1	0	1		0
1_B1_21	40	75	50	70	50	60	80	60	70	40	60	70	60	30	70		0	1	1	1	1	1	1	1	1	0	1	1	1	0	1		0	1	0	1	0	1	1	1	1	0	1	1	1	0	1		0
1_B1_22	20	80	60	60	60	60	80	65	70	50	60	70	80	30	70		0	1	1	1	1	1	1	1	1	1	1	1	1	0	1		0	1	1	1	1	1	1	1	1	0	1	1	1	0	1		0
1_B1_23	30	75	60	70	50	60	80	60	60	50	60	60	60	30	70		0	1	1	1	1	1	1	1	1	1	1	1	1	0	1		0	1	1	1	0	1	1	1	1	0	1	1	1	0	1		0
1_B1_24	40	80	60	80	60	60	70	70	60	60	60	80	70	30	80		0	1	1	1	1	1	1	1	1	1	1	1	1	0	1		0	1	1	1	1	1	1	1	1	1	1	1	1	0	1		0
1_B1_25	40	80	70	60	50	60	60	55	70	50	60	70	70	40	60		0	1	1	1	1	1	1	1	1	1	1	1	1	0	1		0	1	1	1	0	1	1	0	1	0	1	1	1	0	1		0
1_B1_26	40	80	50	60	60	50	70	50	70	50	60	60	70	30	60		0	1	1	1	1	1	1	1	1	1	1	1	1	0	1		0	1	0	1	1	0	1	0	1	0	1	1	1	0	1		0
1_B1_27	60	85	70	70	55	60	80	60	70	50	60	80	70	30	70		1	1	1	1	1	1	1	1	1	1	1	1	1	0	1		1	1	1	1	0	1	1	1	1	0	1	1	1	0	1		0
1_B1_28	20	70	60	60	50	50	60	55	60	40	60	70	50	30	70		0	1	1	1	1	1	1	1	1	0	1	1	1	0	1		0	1	1	1	0	0	1	0	1	0	1	1	0	0	1		0
1_B1_29	30	75	40	60	55	70	60	60	60	40	60	70	60	20	70		0	1	0	1	1	1	1	1	1	0	1	1	1	0	1		0	1	0	1	0	1	1	1	1	0	1	1	1	0	1		0
1_B1_30	30	75	50	60	50	70	70	65	60	50	60	50	70	30	60		0	1	1	1	1	1	1	1	1	1	1	1	1	0	1		0	1	0	1	0	1	1	1	1	0	1	0	1	0	1		0
1_B1_31	40	85	60	60	60	70	90	65	70	50	80	60	60	40	80		0	1	1	1	1	1	1	1	1	1	1	1	1	0	1		0	1	1	1	1	1	1	1	1	0	1	1	1	0	1		0
1_B1_32	40	80	50	70	65	60	80	55	70	40	70	50	60	30	60		0	1	1	1	1	1	1	1	1	0	1	1	1	0	1		0	1	0	1	1	1	1	0	1	0	1	0	1	0	1		0
1_B1_33	40	90	40	70	60	90	70	70	70	50	80	50	60	30	70		0	1	0	1	1	1	1	1	1	1	1	1	1	0	1		0	1	0	1	1	1	1	1	1	0	1	0	1	0	1		0
1_B1_34	70	85	80	80	60	80	80	65	70	50	70	40	60	40	80		1	1	1	1	1	1	1	1	1	1	1	0	1	0	1		1	1	1	1	1	1	1	1	1	0	1	0	1	0	1		1
1_B1_35	30	80	60	70	50	90	70	55	70	50	50	50	70	40	70		0	1	1	1	1	1	1	1	1	1	1	1	1	0	1		0	1	1	1	0	1	1	0	1	0	0	0	1	0	1		0
1_B1_36	40	75	70	70	60	60	70	50	60	50	50	30	60	30	60		0	1	1	1	1	1	1	1	1	1	1	0	1	0	1		0	1	1	1	1	1	1	0	1	0	0	0	1	0	1		0
1_B1_37	70	90	60	80	60	70	60	55	60	40	70	50	70	40	70		1	1	1	1	1	1	1	1	1	0	1	1	1	0	1		1	1	1	1	1	1	1	0	1	0	1	0	1	0	1		1
1_B1_38	80	90	70	70	60	70	60	65	60	50	70	60	70	30	80		1	1	1	1	1	1	1	1	1	1	1	1	1	0	1		1	1	1	1	1	1	1	1	1	0	1	1	1	0	1		1
1_B1_39	60	80	40	70	60	50	60	65	70	60	60	60	60	50	70		1	1	0	1	1	1	1	1	1	1	1	1	1	1	1		1	1	0	1	1	0	1	1	1	1	1	1	1	0	1		0
1_B1_40	60	85	50	70	65	60	70	55	60	60	70	60	60	40	80		1	1	1	1	1	1	1	1	1	1	1	1	1	0	1		1	1	0	1	1	1	1	0	1	1	1	1	1	0	1		0
1_B1_41	60	85	80	80	65	70	70	70	60	50	60	50	70	40	70		1	1	1	1	1	1	1	1	1	1	1	1	1	0	1		1	1	1	1	1	1	1	1	1	0	1	0	1	0	1		0
1_B1_42	60	90	70	70	60	60	70	65	80	60	70	60	70	40	70		1	1	1	1	1	1	1	1	1	1	1	1	1	0	1		1	1	1	1	1	1	1	1	1	1	1	1	1	0	1		0
1_B1_43	50	80	80	60	50	80	60	55	60	50	70	60	70	30	70		1	1	1	1	1	1	1	1	1	1	1	1	1	0	1		0	1	1	1	0	1	1	0	1	0	1	1	1	0	1		0
1_B1_44	20	80	40	70	50	90	60	60	70	50	70	60	80	30	60		0	1	0	1	1	1	1	1	1	1	1	1	1	0	1		0	1	0	1	0	1	1	1	1	0	1	1	1	0	1		0
1_B1_45	80	85	80	70	60	90	60	65	90	60	70	70	70	50	70		1	1	1	1	1	1	1	1	1	1	1	1	1	1	1		1	1	1	1	1	1	1	1	1	1	1	1	1	0	1		1
1_B1_46	50	80	80	70	60	70	60	55	60	70	50	70	60	40	70		1	1	1	1	1	1	1	1	1	1	1	1	1	0	1		0	1	1	1	1	1	1	0	1	1	0	1	1	0	1		0
1_B1_47	80	70	80	70	60	80	70	60	70	50	50	50	50	40	80		1	1	1	1	1	1	1	1	1	1	1	1	1	0	1		1	1	1	1	1	1	1	1	1	0	0	0	0	0	1		1
1_B1_48	20	80	50	60	60	70	60	55	80	50	60	70	60	50	60		0	1	1	1	1	1	1	1	1	1	1	1	1	1	1		0	1	0	1	1	1	1	0	1	0	1	1	1	0	1		0
1_B1_49	30	80	50	60	50	70	60	60	80	60	60	50	60	40	80		0	1	1	1	1	1	1	1	1	1	1	1	1	0	1		0	1	0	1	0	1	1	1	1	1	1	0	1	0	1		0
1_B1_50	30	80	50	70	50	80	70	55	80	70	60	30	60	30	70		0	1	1	1	1	1	1	1	1	1	1	0	1	0	1		0	1	0	1	0	1	1	0	1	1	1	0	1	0	1		0
1_B1_51	40	80	40	70	70	90	70	65	70	60	50	30	70	40	70		0	1	0	1	1	1	1	1	1	1	1	0	1	0	1		0	1	0	1	1	1	1	1	1	1	0	0	1	0	1		0
1_B1_52	60	85	50	80	65	90	80	60	70	60	50	50	70	40	80		1	1	1	1	1	1	1	1	1	1	1	1	1	0	1		1	1	0	1	1	1	1	1	1	1	0	0	1	0	1		0
1_B1_53	80	80	70	70	60	90	70	55	80	50	80	60	70	40	70		1	1	1	1	1	1	1	1	1	1	1	1	1	0	1		1	1	1	1	1	1	1	0	1	0	1	1	1	0	1		1
1_B1_54	40	80	70	70	65	90	60	70	80	40	60	70	60	50	60		0	1	1	1	1	1	1	1	1	0	1	1	1	1	1		0	1	1	1	1	1	1	1	1	0	1	1	1	0	1		0
1_B1_55	50	85	70	70	65	80	80	65	80	60	60	60	60	40	70		1	1	1	1	1	1	1	1	1	1	1	1	1	0	1		0	1	1	1	1	1	1	1	1	1	1	1	1	0	1		0
1_B1_56	90	85	70	70	65	80	90	60	70	60	70	70	80	30	80		1	1	1	1	1	1	1	1	1	1	1	1	1	0	1		1	1	1	1	1	1	1	1	1	1	1	1	1	0	1		1
1_B1_57	90	90	90	80	70	90	90	65	90	80	90	80	80	50	80		1	1	1	1	1	1	1	1	1	1	1	1	1	1	1		1	1	1	1	1	1	1	1	1	1	1	1	1	0	1		1
1_B1_58	30	85	60	70	65	80	50	65	70	50	70	60	70	40	70		0	1	1	1	1	1	1	1	1	1	1	1	1	0	1		0	1	1	1	1	1	0	1	1	0	1	1	1	0	1		0
1_B1_59	70	85	80	70	65	70	60	55	70	60	70	70	80	30	60		1	1	1	1	1	1	1	1	1	1	1	1	1	0	1		1	1	1	1	1	1	1	0	1	1	1	1	1	0	1		1
1_B1_60	70	85	70	70	60	70	50	55	60	50	80	70	60	40	60		1	1	1	1	1	1	1	1	1	1	1	1	1	0	1		1	1	1	1	1	1	0	0	1	0	1	1	1	0	1		1
1_B1_61	60	85	80	70	60	80	70	65	80	80	90	80	80	60	70		1	1	1	1	1	1	1	1	1	1	1	1	1	1	1		1	1	1	1	1	1	1	1	1	1	1	1	1	1	1		0
1_B1_62	70	90	70	70	70	80	80	60	90	50	80	80	80	50	80		1	1	1	1	1	1	1	1	1	1	1	1	1	1	1		1	1	1	1	1	1	1	1	1	0	1	1	1	0	1		1
1_B1_63	60	80	80	80	65	70	60	65	70	60	80	70	70	40	70		1	1	1	1	1	1	1	1	1	1	1	1	1	0	1		1	1	1	1	1	1	1	1	1	1	1	1	1	0	1		0
1_B1_64	90	85	80	70	60	70	60	55	70	60	60	70	60	50	80		1	1	1	1	1	1	1	1	1	1	1	1	1	1	1		1	1	1	1	1	1	1	0	1	1	1	1	1	0	1		1
1_B1_65	30	80	40	70	60	70	60	60	70	50	60	70	60	40	60		0	1	0	1	1	1	1	1	1	1	1	1	1	0	1		0	1	0	1	1	1	1	1	1	0	1	1	1	0	1		0
1_B1_66	50	75	70	70	60	60	60	50	70	50	60	50	70	30	70		1	1	1	1	1	1	1	1	1	1	1	1	1	0	1		0	1	1	1	1	1	1	0	1	0	1	0	1	0	1		0
1_B1_67	80	75	70	70	55	50	80	55	60	70	80	40	60	40	50		1	1	1	1	1	1	1	1	1	1	1	0	1	0	1		1	1	1	1	0	0	1	0	1	1	1	0	1	0	0		1
1_B1_68	50	80	70	70	60	80	70	60	70	60	80	60	70	40	80		1	1	1	1	1	1	1	1	1	1	1	1	1	0	1		0	1	1	1	1	1	1	1	1	1	1	1	1	0	1		0
1_B1_69	50	85	70	70	60	90	80	70	80	50	80	70	70	50	80		1	1	1	1	1	1	1	1	1	1	1	1	1	1	1		0	1	1	1	1	1	1	1	1	0	1	1	1	0	1		0
1_B1_70	30	85	50	80	55	60	70	65	80	60	70	60	70	40	70		0	1	1	1	1	1	1	1	1	1	1	1	1	0	1		0	1	0	1	0	1	1	1	1	1	1	1	1	0	1		0
1_B1_71	40	80	60	70	55	50	70	65	70	50	60	60	60	40	60		0	1	1	1	1	1	1	1	1	1	1	1	1	0	1		0	1	1	1	0	0	1	1	1	0	1	1	1	0	1		0
1_B1_72	30	75	40	70	60	60	80	60	60	60	60	60	70	30	70		0	1	0	1	1	1	1	1	1	1	1	1	1	0	1		0	1	0	1	1	1	1	1	1	1	1	1	1	0	1		0
1_B1_73	40	80	50	70	50	50	70	55	70	60	60	50	60	30	60		0	1	1	1	1	1	1	1	1	1	1	1	1	0	1		0	1	0	1	0	0	1	0	1	1	1	0	1	0	1		0
1_B1_74	60	80	60	60	55	30	70	70	70	50	60	60	70	40	70		1	1	1	1	1	0	1	1	1	1	1	1	1	0	1		1	1	1	1	0	0	1	1	1	0	1	1	1	0	1		0
1_B1_75	30	75	60	70	50	40	50	65	70	50	60	50	60	30	50		0	1	1	1	1	0	1	1	1	1	1	1	1	0	1		0	1	1	1	0	0	0	1	1	0	1	0	1	0	0		0
1_B1_76	50	80	50	70	60	70	60	65	70	70	40	80	70	50	70		1	1	1	1	1	1	1	1	1	1	0	1	1	1	1		0	1	0	1	1	1	1	1	1	1	0	1	1	0	1		0
1_B1_77	70	85	60	70	60	80	70	55	70	70	70	80	60	40	80		1	1	1	1	1	1	1	1	1	1	1	1	1	0	1		1	1	1	1	1	1	1	0	1	1	1	1	1	0	1		1
1_B1_78	80	80	90	70	65	80	90	65	70	60	60	70	70	50	80		1	1	1	1	1	1	1	1	1	1	1	1	1	1	1		1	1	1	1	1	1	1	1	1	1	1	1	1	0	1		1
1_B1_79	80	85	80	70	60	90	80	50	80	60	80	70	60	50	70		1	1	1	1	1	1	1	1	1	1	1	1	1	1	1		1	1	1	1	1	1	1	0	1	1	1	1	1	0	1		1
1_B1_80	70	85	60	60	70	80	60	65	60	50	70	60	70	40	70		1	1	1	1	1	1	1	1	1	1	1	1	1	0	1		1	1	1	1	1	1	1	1	1	0	1	1	1	0	1		1
1_B1_81	40	75	70	70	60	40	90	75	60	60	70	80	60	40	70		0	1	1	1	1	0	1	1	1	1	1	1	1	0	1		0	1	1	1	1	0	1	1	1	1	1	1	1	0	1		0
1_B1_82	30	75	60	70	60	50	60	65	70	50	60	70	60	40	80		0	1	1	1	1	1	1	1	1	1	1	1	1	0	1		0	1	1	1	1	0	1	1	1	0	1	1	1	0	1		0
1_B1_83	70	90	40	60	65	50	60	60	70	50	60	50	70	40	70		1	1	0	1	1	1	1	1	1	1	1	1	1	0	1		1	1	0	1	1	0	1	1	1	0	1	0	1	0	1		1
1_B1_84	20	70	50	70	55	40	50	70	60	40	60	40	60	30	70		0	1	1	1	1	0	1	1	1	0	1	0	1	0	1		0	1	0	1	0	0	0	1	1	0	1	0	1	0	1		0
1_B1_85	70	80	70	70	60	60	60	65	70	60	60	70	70	50	80		1	1	1	1	1	1	1	1	1	1	1	1	1	1	1		1	1	1	1	1	1	1	1	1	1	1	1	1	0	1		1
1_B1_86	80	85	80	70	70	90	70	55	70	60	60	60	70	40	50		1	1	1	1	1	1	1	1	1	1	1	1	1	0	1		1	1	1	1	1	1	1	0	1	1	1	1	1	0	0		1
1_B1_87	70	85	60	70	55	70	50	70	60	50	60	60	60	40	70		1	1	1	1	1	1	1	1	1	1	1	1	1	0	1		1	1	1	1	0	1	0	1	1	0	1	1	1	0	1		1
1_B1_88	70	80	60	70	65	80	70	55	70	60	80	80	70	40	80		1	1	1	1	1	1	1	1	1	1	1	1	1	0	1		1	1	1	1	1	1	1	0	1	1	1	1	1	0	1		1
1_B1_89	60	80	70	70	55	90	80	70	70	60	70	70	80	30	70		1	1	1	1	1	1	1	1	1	1	1	1	1	0	1		1	1	1	1	0	1	1	1	1	1	1	1	1	0	1		0
1_B1_90	60	80	60	70	60	60	80	65	70	60	70	80	70	40	70		1	1	1	1	1	1	1	1	1	1	1	1	1	0	1		1	1	1	1	1	1	1	1	1	1	1	1	1	0	1		0
1_B2_01	90	90	70	60	70	60	70	55	70	60	90	60	70	70	50		1	1	1	1	1	1	1	1	1	1	1	1	1	1	1		1	1	1	1	1	1	1	0	1	1	1	1	1	1	0		1
1_B2_02	70	85	60	60	70	90	70	70	70	70	70	60	70	80	50		1	1	1	1	1	1	1	1	1	1	1	1	1	1	1		1	1	1	1	1	1	1	1	1	1	1	1	1	1	0		1
1_B2_03	90	80	80	70	70	80	70	65	60	40	80	60	70	70	60		1	1	1	1	1	1	1	1	1	0	1	1	1	1	1		1	1	1	1	1	1	1	1	1	0	1	1	1	1	1		1
1_B2_04	80	80	80	70	60	90	60	70	60	60	70	60	60	70	60		1	1	1	1	1	1	1	1	1	1	1	1	1	1	1		1	1	1	1	1	1	1	1	1	1	1	1	1	1	1		1
1_B2_05	90	90	70	70	75	90	60	70	50	40	70	70	80	50	50		1	1	1	1	1	1	1	1	1	0	1	1	1	1	1		1	1	1	1	1	1	1	1	0	0	1	1	1	0	0		1
1_B2_06	90	85	90	80	60	70	60	70	60	70	70	60	60	40	70		1	1	1	1	1	1	1	1	1	1	1	1	1	0	1		1	1	1	1	1	1	1	1	1	1	1	1	1	0	1		1
1_B2_07	70	75	60	60	60	50	50	60	50	60	40	40	70	30	40		1	1	1	1	1	1	1	1	1	1	0	0	1	0	0		1	1	1	1	1	0	0	1	0	1	0	0	1	0	0		1
1_B2_08	70	80	70	70	70	50	50	70	80	80	60	60	70	50	60		1	1	1	1	1	1	1	1	1	1	1	1	1	1	1		1	1	1	1	1	0	0	1	1	1	1	1	1	0	1		1
1_B2_09	90	95	90	70	80	90	70	65	70	90	70	70	90	60	80		1	1	1	1	1	1	1	1	1	1	1	1	1	1	1		1	1	1	1	1	1	1	1	1	1	1	1	1	1	1		1
1_B2_10	80	75	60	60	60	40	60	60	60	60	40	50	50	40	40		1	1	1	1	1	0	1	1	1	1	0	1	1	0	0		1	1	1	1	1	0	1	1	1	1	0	0	0	0	0		1
1_B2_11	80	75	40	60	60	50	70	70	70	40	60	60	60	40	60		1	1	0	1	1	1	1	1	1	0	1	1	1	0	1		1	1	0	1	1	0	1	1	1	0	1	1	1	0	1		1
1_B2_12	90	80	50	60	70	60	70	60	70	50	60	70	50	60	40		1	1	1	1	1	1	1	1	1	1	1	1	1	1	0		1	1	0	1	1	1	1	1	1	0	1	1	0	1	0		1
1_B2_13	90	85	80	70	80	90	70	70	80	80	70	70	80	70	50		1	1	1	1	1	1	1	1	1	1	1	1	1	1	1		1	1	1	1	1	1	1	1	1	1	1	1	1	1	0		1
1_B2_14	90	85	70	70	70	80	70	70	70	70	80	80	80	70	60		1	1	1	1	1	1	1	1	1	1	1	1	1	1	1		1	1	1	1	1	1	1	1	1	1	1	1	1	1	1		1
1_B2_15	70	80	30	60	50	50	60	65	70	40	60	70	60	40	50		1	1	0	1	1	1	1	1	1	0	1	1	1	0	1		1	1	0	1	0	0	1	1	1	0	1	1	1	0	0		1
1_B2_16	70	75	30	60	50	40	70	70	60	50	60	70	50	30	50		1	1	0	1	1	0	1	1	1	1	1	1	1	0	1		1	1	0	1	0	0	1	1	1	0	1	1	0	0	0		1
1_B2_17	60	75	50	70	50	50	60	65	60	40	60	60	50	30	50		1	1	1	1	1	1	1	1	1	0	1	1	1	0	1		1	1	0	1	0	0	1	1	1	0	1	1	0	0	0		0
1_B2_18	70	80	50	70	70	50	60	60	60	50	60	50	50	40	50		1	1	1	1	1	1	1	1	1	1	1	1	1	0	1		1	1	0	1	1	0	1	1	1	0	1	0	0	0	0		1
1_B2_19	80	75	60	60	40	50	70	70	60	60	60	50	50	30	50		1	1	1	1	0	1	1	1	1	1	1	1	1	0	1		1	1	1	1	0	0	1	1	1	1	1	0	0	0	0		1
1_B2_20	40	60	40	60	40	30	70	65	60	40	50	60	60	30	40		0	1	0	1	0	0	1	1	1	0	1	1	1	0	0		0	1	0	1	0	0	1	1	1	0	0	1	1	0	0		0
1_B2_21	80	80	50	70	60	60	70	60	60	50	70	70	70	50	40		1	1	1	1	1	1	1	1	1	1	1	1	1	1	0		1	1	0	1	1	1	1	1	1	0	1	1	1	0	0		1
1_B2_22	80	80	70	60	70	50	60	65	60	50	70	50	70	40	60		1	1	1	1	1	1	1	1	1	1	1	1	1	0	1		1	1	1	1	1	0	1	1	1	0	1	0	1	0	1		1
1_B2_23	60	75	50	60	60	40	60	55	60	60	50	40	60	40	60		1	1	1	1	1	0	1	1	1	1	1	0	1	0	1		1	1	0	1	1	0	1	0	1	1	0	0	1	0	1		0
1_B2_24	80	85	50	70	60	80	60	60	60	60	50	40	60	30	70		1	1	1	1	1	1	1	1	1	1	1	0	1	0	1		1	1	0	1	1	1	1	1	1	1	0	0	1	0	1		1
1_B2_25	80	85	70	60	70	80	60	70	60	40	60	50	70	50	70		1	1	1	1	1	1	1	1	1	0	1	1	1	1	1		1	1	1	1	1	1	1	1	1	0	1	0	1	0	1		1
1_B2_26	80	85	50	60	60	60	60	60	60	60	70	60	80	40	70		1	1	1	1	1	1	1	1	1	1	1	1	1	0	1		1	1	0	1	1	1	1	1	1	1	1	1	1	0	1		1
1_B2_27	80	85	60	60	75	70	70	65	60	70	50	70	80	50	70		1	1	1	1	1	1	1	1	1	1	1	1	1	1	1		1	1	1	1	1	1	1	1	1	1	0	1	1	0	1		1
1_B2_28	80	90	80	70	70	70	70	70	70	70	70	60	70	40	60		1	1	1	1	1	1	1	1	1	1	1	1	1	0	1		1	1	1	1	1	1	1	1	1	1	1	1	1	0	1		1
1_B2_29	80	80	50	60	70	80	70	70	60	60	60	70	70	50	50		1	1	1	1	1	1	1	1	1	1	1	1	1	1	1		1	1	0	1	1	1	1	1	1	1	1	1	1	0	0		1
1_B2_30	60	80	80	70	60	70	60	55	70	60	40	60	60	40	50		1	1	1	1	1	1	1	1	1	1	0	1	1	0	1		1	1	1	1	1	1	1	0	1	1	0	1	1	0	0		0
1_B2_31	80	80	80	60	70	90	50	60	90	60	60	50	70	50	70		1	1	1	1	1	1	1	1	1	1	1	1	1	1	1		1	1	1	1	1	1	0	1	1	1	1	0	1	0	1		1
1_B2_32	90	80	30	60	70	40	50	60	60	50	60	50	60	30	60		1	1	0	1	1	0	1	1	1	1	1	1	1	0	1		1	1	0	1	1	0	0	1	1	0	1	0	1	0	1		1
1_B2_33	80	80	30	70	70	40	60	55	60	40	80	40	60	30	60		1	1	0	1	1	0	1	1	1	0	1	0	1	0	1		1	1	0	1	1	0	1	0	1	0	1	0	1	0	1		1
1_B2_34	60	75	40	60	60	50	50	55	60	60	60	30	50	40	70		1	1	0	1	1	1	1	1	1	1	1	0	1	0	1		1	1	0	1	1	0	0	0	1	1	1	0	0	0	1		0
1_B2_35	80	90	90	70	70	90	60	65	70	50	60	60	60	50	70		1	1	1	1	1	1	1	1	1	1	1	1	1	1	1		1	1	1	1	1	1	1	1	1	0	1	1	1	0	1		1
1_B2_36	90	90	80	70	70	90	70	80	70	70	70	70	80	70	80		1	1	1	1	1	1	1	1	1	1	1	1	1	1	1		1	1	1	1	1	1	1	1	1	1	1	1	1	1	1		1
1_B2_37	90	90	80	70	60	80	50	70	80	60	60	60	70	50	80		1	1	1	1	1	1	1	1	1	1	1	1	1	1	1		1	1	1	1	1	1	0	1	1	1	1	1	1	0	1		1
1_B2_38	90	80	70	70	70	50	60	55	70	50	50	50	70	40	70		1	1	1	1	1	1	1	1	1	1	1	1	1	0	1		1	1	1	1	1	0	1	0	1	0	0	0	1	0	1		1
1_B2_39	90	80	60	70	70	80	70	65	50	60	50	60	80	60	80		1	1	1	1	1	1	1	1	1	1	1	1	1	1	1		1	1	1	1	1	1	1	1	0	1	0	1	1	1	1		1
1_B2_40	70	85	40	60	60	90	60	60	60	40	40	50	70	30	50		1	1	0	1	1	1	1	1	1	0	0	1	1	0	1		1	1	0	1	1	1	1	1	1	0	0	0	1	0	0		1
1_B2_41	80	80	40	70	60	80	60	55	60	50	80	60	70	30	60		1	1	0	1	1	1	1	1	1	1	1	1	1	0	1		1	1	0	1	1	1	1	0	1	0	1	1	1	0	1		1
1_B2_42	90	85	60	70	70	80	70	65	70	60	70	50	80	30	60		1	1	1	1	1	1	1	1	1	1	1	1	1	0	1		1	1	1	1	1	1	1	1	1	1	1	0	1	0	1		1
1_B2_43	90	80	80	70	60	60	70	50	60	50	70	50	50	50	70		1	1	1	1	1	1	1	1	1	1	1	1	1	1	1		1	1	1	1	1	1	1	0	1	0	1	0	0	0	1		1
1_B2_44	80	80	70	70	70	60	60	55	60	40	60	50	60	40	70		1	1	1	1	1	1	1	1	1	0	1	1	1	0	1		1	1	1	1	1	1	1	0	1	0	1	0	1	0	1		1
1_B2_45	80	80	50	70	70	70	60	60	70	50	50	40	70	30	70		1	1	1	1	1	1	1	1	1	1	1	0	1	0	1		1	1	0	1	1	1	1	1	1	0	0	0	1	0	1		1
1_B2_46	90	90	60	70	70	80	70	55	60	50	70	60	60	50	60		1	1	1	1	1	1	1	1	1	1	1	1	1	1	1		1	1	1	1	1	1	1	0	1	0	1	1	1	0	1		1
1_B2_47	80	75	50	70	65	70	70	55	50	50	60	50	60	40	70		1	1	1	1	1	1	1	1	1	1	1	1	1	0	1		1	1	0	1	1	1	1	0	0	0	1	0	1	0	1		1
1_B2_48	90	80	50	70	60	70	70	65	60	40	50	60	60	40	50		1	1	1	1	1	1	1	1	1	0	1	1	1	0	1		1	1	0	1	1	1	1	1	1	0	0	1	1	0	0		1
1_B2_49	90	75	70	70	70	40	70	65	60	60	50	50	70	40	70		1	1	1	1	1	0	1	1	1	1	1	1	1	0	1		1	1	1	1	1	0	1	1	1	1	0	0	1	0	1		1
1_B2_50	80	80	70	70	70	80	70	70	80	60	50	60	70	40	70		1	1	1	1	1	1	1	1	1	1	1	1	1	0	1		1	1	1	1	1	1	1	1	1	1	0	1	1	0	1		1
1_B2_51	80	80	70	70	70	70	70	65	50	50	70	60	60	50	60		1	1	1	1	1	1	1	1	1	1	1	1	1	1	1		1	1	1	1	1	1	1	1	0	0	1	1	1	0	1		1
1_B2_52	90	90	80	70	60	70	70	70	70	50	70	70	80	40	70		1	1	1	1	1	1	1	1	1	1	1	1	1	0	1		1	1	1	1	1	1	1	1	1	0	1	1	1	0	1		1
1_B2_53	80	80	50	60	60	50	60	55	60	60	60	60	70	50	50		1	1	1	1	1	1	1	1	1	1	1	1	1	1	1		1	1	0	1	1	0	1	0	1	1	1	1	1	0	0		1
1_B2_54	90	80	70	60	65	70	60	60	70	60	50	40	70	30	70		1	1	1	1	1	1	1	1	1	1	1	0	1	0	1		1	1	1	1	1	1	1	1	1	1	0	0	1	0	1		1
1_B2_55	90	75	80	70	70	80	70	65	60	60	80	70	80	50	70		1	1	1	1	1	1	1	1	1	1	1	1	1	1	1		1	1	1	1	1	1	1	1	1	1	1	1	1	0	1		1
1_B2_56	80	75	50	70	60	70	70	70	60	50	60	40	70	40	60		1	1	1	1	1	1	1	1	1	1	1	0	1	0	1		1	1	0	1	1	1	1	1	1	0	1	0	1	0	1		1
1_B2_57	90	90	90	70	70	80	60	65	60	60	70	60	80	50	70		1	1	1	1	1	1	1	1	1	1	1	1	1	1	1		1	1	1	1	1	1	1	1	1	1	1	1	1	0	1		1
1_B2_58	80	80	30	60	70	70	60	45	60	40	80	60	70	30	60		1	1	0	1	1	1	1	0	1	0	1	1	1	0	1		1	1	0	1	1	1	1	0	1	0	1	1	1	0	1		1
1_B2_59	90	85	60	70	70	90	70	65	80	50	70	70	80	30	60		1	1	1	1	1	1	1	1	1	1	1	1	1	0	1		1	1	1	1	1	1	1	1	1	0	1	1	1	0	1		1
1_B2_60	80	90	70	70	60	80	70	55	60	60	60	50	60	40	60		1	1	1	1	1	1	1	1	1	1	1	1	1	0	1		1	1	1	1	1	1	1	0	1	1	1	0	1	0	1		1
1_B2_61	80	85	70	70	70	80	60	60	70	40	70	60	70	50	70		1	1	1	1	1	1	1	1	1	0	1	1	1	1	1		1	1	1	1	1	1	1	1	1	0	1	1	1	0	1		1
1_B2_62	70	70	40	60	50	70	60	55	70	50	60	60	60	30	70		1	1	0	1	1	1	1	1	1	1	1	1	1	0	1		1	1	0	1	0	1	1	0	1	0	1	1	1	0	1		1
1_B2_63	80	75	60	60	70	60	60	55	80	60	50	60	60	30	60		1	1	1	1	1	1	1	1	1	1	1	1	1	0	1		1	1	1	1	1	1	1	0	1	1	0	1	1	0	1		1
1_B2_64	90	90	80	70	70	60	70	70	70	50	70	70	80	50	70		1	1	1	1	1	1	1	1	1	1	1	1	1	1	1		1	1	1	1	1	1	1	1	1	0	1	1	1	0	1		1
1_B2_65	90	70	70	70	60	70	60	55	60	50	60	50	60	40	60		1	1	1	1	1	1	1	1	1	1	1	1	1	0	1		1	1	1	1	1	1	1	0	1	0	1	0	1	0	1		1
1_B2_66	90	80	70	70	70	60	60	65	80	50	60	60	60	30	60		1	1	1	1	1	1	1	1	1	1	1	1	1	0	1		1	1	1	1	1	1	1	1	1	0	1	1	1	0	1		1
1_B2_67	80	75	80	70	70	90	70	60	70	60	60	70	80	50	60		1	1	1	1	1	1	1	1	1	1	1	1	1	1	1		1	1	1	1	1	1	1	1	1	1	1	1	1	0	1		1
1_B2_68	90	85	70	60	70	90	70	65	70	60	60	70	70	40	60		1	1	1	1	1	1	1	1	1	1	1	1	1	0	1		1	1	1	1	1	1	1	1	1	1	1	1	1	0	1		1
1_B2_69	80	80	70	70	65	70	60	55	60	50	70	50	70	30	50		1	1	1	1	1	1	1	1	1	1	1	1	1	0	1		1	1	1	1	1	1	1	0	1	0	1	0	1	0	0		1
1_B2_70	90	80	40	70	60	60	60	65	70	60	60	60	70	40	50		1	1	0	1	1	1	1	1	1	1	1	1	1	0	1		1	1	0	1	1	1	1	1	1	1	1	1	1	0	0		1
1_B2_71	70	65	50	60	65	50	60	55	60	50	50	40	60	30	50		1	1	1	1	1	1	1	1	1	1	1	0	1	0	1		1	1	0	1	1	0	1	0	1	0	0	0	1	0	0		1
1_B2_72	90	70	40	70	60	80	60	65	60	60	60	30	60	40	50		1	1	0	1	1	1	1	1	1	1	1	0	1	0	1		1	1	0	1	1	1	1	1	1	1	1	0	1	0	0		1
1_B2_73	90	70	50	70	70	90	70	50	80	50	60	70	70	40	60		1	1	1	1	1	1	1	1	1	1	1	1	1	0	1		1	1	0	1	1	1	1	0	1	0	1	1	1	0	1		1
1_B2_74	90	80	70	70	70	90	70	65	70	70	80	70	70	50	80		1	1	1	1	1	1	1	1	1	1	1	1	1	1	1		1	1	1	1	1	1	1	1	1	1	1	1	1	0	1		1
1_B2_75	60	70	40	60	60	50	60	45	60	50	60	30	60	30	50		1	1	0	1	1	1	1	0	1	1	1	0	1	0	1		1	1	0	1	1	0	1	0	1	0	1	0	1	0	0		0
1_B2_76	80	80	50	70	60	90	60	60	60	60	60	50	70	50	70		1	1	1	1	1	1	1	1	1	1	1	1	1	1	1		1	1	0	1	1	1	1	1	1	1	1	0	1	0	1		1
1_B2_77	90	85	70	70	70	90	70	65	70	50	60	60	70	40	60		1	1	1	1	1	1	1	1	1	1	1	1	1	0	1		1	1	1	1	1	1	1	1	1	0	1	1	1	0	1		1
1_B2_78	50	80	60	60	70	70	70	55	80	60	60	70	70	50	70		1	1	1	1	1	1	1	1	1	1	1	1	1	1	1		0	1	1	1	1	1	1	0	1	1	1	1	1	0	1		0
1_B2_79	80	75	50	70	70	80	60	60	60	50	60	50	60	30	70		1	1	1	1	1	1	1	1	1	1	1	1	1	0	1		1	1	0	1	1	1	1	1	1	0	1	0	1	0	1		1
1_B2_80	90	80	40	70	70	70	70	65	60	50	50	60	70	40	50		1	1	0	1	1	1	1	1	1	1	1	1	1	0	1		1	1	0	1	1	1	1	1	1	0	0	1	1	0	0		1
1_B2_81	80	75	40	70	60	60	60	60	60	60	60	50	70	30	70		1	1	0	1	1	1	1	1	1	1	1	1	1	0	1		1	1	0	1	1	1	1	1	1	1	1	0	1	0	1		1
1_B2_82	70	80	60	70	70	90	60	65	80	60	60	60	60	50	70		1	1	1	1	1	1	1	1	1	1	1	1	1	1	1		1	1	1	1	1	1	1	1	1	1	1	1	1	0	1		1
1_B2_83	80	80	70	60	70	80	60	65	60	50	50	70	50	40	70		1	1	1	1	1	1	1	1	1	1	1	1	1	0	1		1	1	1	1	1	1	1	1	1	0	0	1	0	0	1		1
1_B2_84	60	90	70	70	70	90	60	65	90	60	50	60	70	40	70		1	1	1	1	1	1	1	1	1	1	1	1	1	0	1		1	1	1	1	1	1	1	1	1	1	0	1	1	0	1		0
1_B2_85	90	85	70	70	70	80	70	55	80	50	80	70	80	60	70		1	1	1	1	1	1	1	1	1	1	1	1	1	1	1		1	1	1	1	1	1	1	0	1	0	1	1	1	1	1		1
1_B2_86	70	60	40	70	70	60	60	65	60	60	90	40	80	30	70		1	1	0	1	1	1	1	1	1	1	1	0	1	0	1		1	1	0	1	1	1	1	1	1	1	1	0	1	0	1		1
1_B2_87	90	75	60	60	70	80	60	60	80	50	80	60	60	50	70		1	1	1	1	1	1	1	1	1	1	1	1	1	1	1		1	1	1	1	1	1	1	1	1	0	1	1	1	0	1		1
1_B2_88	90	85	70	70	50	60	70	65	80	60	60	50	70	40	70		1	1	1	1	1	1	1	1	1	1	1	1	1	0	1		1	1	1	1	0	1	1	1	1	1	1	0	1	0	1		1
1_B2_89	90	90	80	70	70	90	70	65	80	60	70	50	70	50	80		1	1	1	1	1	1	1	1	1	1	1	1	1	1	1		1	1	1	1	1	1	1	1	1	1	1	0	1	0	1		1
1_B2_90	80	70	50	60	60	90	70	55	70	60	60	50	70	40	60		1	1	1	1	1	1	1	1	1	1	1	1	1	0	1		1	1	0	1	1	1	1	0	1	1	1	0	1	0	1		1
2_A1_01	#NULL!	85	90	#NULL!	70	#NULL!	#NULL!	70	#NULL!	70	70	#NULL!	80	80	#NULL!		#NULL!	1	1	#NULL!	1	#NULL!	#NULL!	1	#NULL!	1	1	#NULL!	1	1	#NULL!		#NULL!	1	1	#NULL!	1	#NULL!	#NULL!	1	#NULL!	1	1	#NULL!	1	1	#NULL!		#NULL!
2_A1_02	#NULL!	80	90	#NULL!	60	#NULL!	#NULL!	70	#NULL!	60	90	#NULL!	70	70	#NULL!		#NULL!	1	1	#NULL!	1	#NULL!	#NULL!	1	#NULL!	1	1	#NULL!	1	1	#NULL!		#NULL!	1	1	#NULL!	1	#NULL!	#NULL!	1	#NULL!	1	1	#NULL!	1	1	#NULL!		#NULL!
2_A1_03	#NULL!	85	90	#NULL!	75	#NULL!	#NULL!	80	#NULL!	80	80	#NULL!	60	80	#NULL!		#NULL!	1	1	#NULL!	1	#NULL!	#NULL!	1	#NULL!	1	1	#NULL!	1	1	#NULL!		#NULL!	1	1	#NULL!	1	#NULL!	#NULL!	1	#NULL!	1	1	#NULL!	1	1	#NULL!		#NULL!
2_A1_04	#NULL!	80	90	#NULL!	60	#NULL!	#NULL!	60	#NULL!	50	70	#NULL!	80	70	#NULL!		#NULL!	1	1	#NULL!	1	#NULL!	#NULL!	1	#NULL!	1	1	#NULL!	1	1	#NULL!		#NULL!	1	1	#NULL!	1	#NULL!	#NULL!	1	#NULL!	0	1	#NULL!	1	1	#NULL!		#NULL!
2_A1_05	#NULL!	75	90	#NULL!	75	#NULL!	#NULL!	70	#NULL!	70	80	#NULL!	70	70	#NULL!		#NULL!	1	1	#NULL!	1	#NULL!	#NULL!	1	#NULL!	1	1	#NULL!	1	1	#NULL!		#NULL!	1	1	#NULL!	1	#NULL!	#NULL!	1	#NULL!	1	1	#NULL!	1	1	#NULL!		#NULL!
2_A1_06	#NULL!	75	90	#NULL!	70	#NULL!	#NULL!	70	#NULL!	50	60	#NULL!	70	60	#NULL!		#NULL!	1	1	#NULL!	1	#NULL!	#NULL!	1	#NULL!	1	1	#NULL!	1	1	#NULL!		#NULL!	1	1	#NULL!	1	#NULL!	#NULL!	1	#NULL!	0	1	#NULL!	1	1	#NULL!		#NULL!
2_A1_07	#NULL!	70	80	#NULL!	60	#NULL!	#NULL!	60	#NULL!	60	50	#NULL!	60	80	#NULL!		#NULL!	1	1	#NULL!	1	#NULL!	#NULL!	1	#NULL!	1	1	#NULL!	1	1	#NULL!		#NULL!	1	1	#NULL!	1	#NULL!	#NULL!	1	#NULL!	1	0	#NULL!	1	1	#NULL!		#NULL!
2_A1_08	#NULL!	75	70	#NULL!	80	#NULL!	#NULL!	75	#NULL!	60	50	#NULL!	70	70	#NULL!		#NULL!	1	1	#NULL!	1	#NULL!	#NULL!	1	#NULL!	1	1	#NULL!	1	1	#NULL!		#NULL!	1	1	#NULL!	1	#NULL!	#NULL!	1	#NULL!	1	0	#NULL!	1	1	#NULL!		#NULL!
2_A1_09	#NULL!	70	80	#NULL!	75	#NULL!	#NULL!	60	#NULL!	50	50	#NULL!	60	80	#NULL!		#NULL!	1	1	#NULL!	1	#NULL!	#NULL!	1	#NULL!	1	1	#NULL!	1	1	#NULL!		#NULL!	1	1	#NULL!	1	#NULL!	#NULL!	1	#NULL!	0	0	#NULL!	1	1	#NULL!		#NULL!
2_A1_10	#NULL!	70	80	#NULL!	70	#NULL!	#NULL!	70	#NULL!	60	70	#NULL!	70	70	#NULL!		#NULL!	1	1	#NULL!	1	#NULL!	#NULL!	1	#NULL!	1	1	#NULL!	1	1	#NULL!		#NULL!	1	1	#NULL!	1	#NULL!	#NULL!	1	#NULL!	1	1	#NULL!	1	1	#NULL!		#NULL!
2_A1_11	#NULL!	70	80	#NULL!	75	#NULL!	#NULL!	55	#NULL!	60	70	#NULL!	70	70	#NULL!		#NULL!	1	1	#NULL!	1	#NULL!	#NULL!	1	#NULL!	1	1	#NULL!	1	1	#NULL!		#NULL!	1	1	#NULL!	1	#NULL!	#NULL!	0	#NULL!	1	1	#NULL!	1	1	#NULL!		#NULL!
2_A1_12	#NULL!	70	60	#NULL!	65	#NULL!	#NULL!	65	#NULL!	60	60	#NULL!	70	60	#NULL!		#NULL!	1	1	#NULL!	1	#NULL!	#NULL!	1	#NULL!	1	1	#NULL!	1	1	#NULL!		#NULL!	1	1	#NULL!	1	#NULL!	#NULL!	1	#NULL!	1	1	#NULL!	1	1	#NULL!		#NULL!
2_A1_13	#NULL!	80	90	#NULL!	60	#NULL!	#NULL!	55	#NULL!	70	70	#NULL!	60	70	#NULL!		#NULL!	1	1	#NULL!	1	#NULL!	#NULL!	1	#NULL!	1	1	#NULL!	1	1	#NULL!		#NULL!	1	1	#NULL!	1	#NULL!	#NULL!	0	#NULL!	1	1	#NULL!	1	1	#NULL!		#NULL!
2_A1_14	#NULL!	70	70	#NULL!	60	#NULL!	#NULL!	55	#NULL!	60	50	#NULL!	70	60	#NULL!		#NULL!	1	1	#NULL!	1	#NULL!	#NULL!	1	#NULL!	1	1	#NULL!	1	1	#NULL!		#NULL!	1	1	#NULL!	1	#NULL!	#NULL!	0	#NULL!	1	0	#NULL!	1	1	#NULL!		#NULL!
2_A1_15	#NULL!	70	60	#NULL!	65	#NULL!	#NULL!	65	#NULL!	50	50	#NULL!	70	60	#NULL!		#NULL!	1	1	#NULL!	1	#NULL!	#NULL!	1	#NULL!	1	1	#NULL!	1	1	#NULL!		#NULL!	1	1	#NULL!	1	#NULL!	#NULL!	1	#NULL!	0	0	#NULL!	1	1	#NULL!		#NULL!
2_A1_16	#NULL!	65	70	#NULL!	75	#NULL!	#NULL!	60	#NULL!	50	50	#NULL!	50	70	#NULL!		#NULL!	1	1	#NULL!	1	#NULL!	#NULL!	1	#NULL!	1	1	#NULL!	1	1	#NULL!		#NULL!	1	1	#NULL!	1	#NULL!	#NULL!	1	#NULL!	0	0	#NULL!	0	1	#NULL!		#NULL!
2_A1_17	#NULL!	65	60	#NULL!	70	#NULL!	#NULL!	75	#NULL!	60	50	#NULL!	60	70	#NULL!		#NULL!	1	1	#NULL!	1	#NULL!	#NULL!	1	#NULL!	1	1	#NULL!	1	1	#NULL!		#NULL!	1	1	#NULL!	1	#NULL!	#NULL!	1	#NULL!	1	0	#NULL!	1	1	#NULL!		#NULL!
2_A1_18	#NULL!	65	70	#NULL!	70	#NULL!	#NULL!	65	#NULL!	50	50	#NULL!	60	70	#NULL!		#NULL!	1	1	#NULL!	1	#NULL!	#NULL!	1	#NULL!	1	1	#NULL!	1	1	#NULL!		#NULL!	1	1	#NULL!	1	#NULL!	#NULL!	1	#NULL!	0	0	#NULL!	1	1	#NULL!		#NULL!
2_A1_19	#NULL!	65	70	#NULL!	80	#NULL!	#NULL!	60	#NULL!	60	80	#NULL!	60	70	#NULL!		#NULL!	1	1	#NULL!	1	#NULL!	#NULL!	1	#NULL!	1	1	#NULL!	1	1	#NULL!		#NULL!	1	1	#NULL!	1	#NULL!	#NULL!	1	#NULL!	1	1	#NULL!	1	1	#NULL!		#NULL!
2_A1_20	#NULL!	70	80	#NULL!	65	#NULL!	#NULL!	60	#NULL!	60	60	#NULL!	60	60	#NULL!		#NULL!	1	1	#NULL!	1	#NULL!	#NULL!	1	#NULL!	1	1	#NULL!	1	1	#NULL!		#NULL!	1	1	#NULL!	1	#NULL!	#NULL!	1	#NULL!	1	1	#NULL!	1	1	#NULL!		#NULL!
2_A1_21	#NULL!	65	80	#NULL!	75	#NULL!	#NULL!	75	#NULL!	60	60	#NULL!	70	60	#NULL!		#NULL!	1	1	#NULL!	1	#NULL!	#NULL!	1	#NULL!	1	1	#NULL!	1	1	#NULL!		#NULL!	1	1	#NULL!	1	#NULL!	#NULL!	1	#NULL!	1	1	#NULL!	1	1	#NULL!		#NULL!
2_A1_22	#NULL!	60	80	#NULL!	65	#NULL!	#NULL!	60	#NULL!	60	50	#NULL!	60	40	#NULL!		#NULL!	1	1	#NULL!	1	#NULL!	#NULL!	1	#NULL!	1	1	#NULL!	1	0	#NULL!		#NULL!	1	1	#NULL!	1	#NULL!	#NULL!	1	#NULL!	1	0	#NULL!	1	0	#NULL!		#NULL!
2_A1_23	#NULL!	65	60	#NULL!	80	#NULL!	#NULL!	70	#NULL!	60	50	#NULL!	70	60	#NULL!		#NULL!	1	1	#NULL!	1	#NULL!	#NULL!	1	#NULL!	1	1	#NULL!	1	1	#NULL!		#NULL!	1	1	#NULL!	1	#NULL!	#NULL!	1	#NULL!	1	0	#NULL!	1	1	#NULL!		#NULL!
2_A1_24	#NULL!	75	80	#NULL!	60	#NULL!	#NULL!	65	#NULL!	60	60	#NULL!	60	50	#NULL!		#NULL!	1	1	#NULL!	1	#NULL!	#NULL!	1	#NULL!	1	1	#NULL!	1	1	#NULL!		#NULL!	1	1	#NULL!	1	#NULL!	#NULL!	1	#NULL!	1	1	#NULL!	1	0	#NULL!		#NULL!
2_A1_25	#NULL!	50	60	#NULL!	50	#NULL!	#NULL!	55	#NULL!	50	50	#NULL!	50	40	#NULL!		#NULL!	1	1	#NULL!	1	#NULL!	#NULL!	1	#NULL!	1	1	#NULL!	1	0	#NULL!		#NULL!	0	1	#NULL!	0	#NULL!	#NULL!	0	#NULL!	0	0	#NULL!	0	0	#NULL!		#NULL!
2_A1_26	#NULL!	55	70	#NULL!	40	#NULL!	#NULL!	60	#NULL!	50	50	#NULL!	50	40	#NULL!		#NULL!	1	1	#NULL!	0	#NULL!	#NULL!	1	#NULL!	1	1	#NULL!	1	0	#NULL!		#NULL!	0	1	#NULL!	0	#NULL!	#NULL!	1	#NULL!	0	0	#NULL!	0	0	#NULL!		#NULL!
2_A1_27	#NULL!	60	80	#NULL!	45	#NULL!	#NULL!	75	#NULL!	50	50	#NULL!	60	40	#NULL!		#NULL!	1	1	#NULL!	0	#NULL!	#NULL!	1	#NULL!	1	1	#NULL!	1	0	#NULL!		#NULL!	1	1	#NULL!	0	#NULL!	#NULL!	1	#NULL!	0	0	#NULL!	1	0	#NULL!		#NULL!
2_A1_28	#NULL!	60	60	#NULL!	40	#NULL!	#NULL!	60	#NULL!	60	50	#NULL!	60	40	#NULL!		#NULL!	1	1	#NULL!	0	#NULL!	#NULL!	1	#NULL!	1	1	#NULL!	1	0	#NULL!		#NULL!	1	1	#NULL!	0	#NULL!	#NULL!	1	#NULL!	1	0	#NULL!	1	0	#NULL!		#NULL!
2_A1_29	#NULL!	65	50	#NULL!	50	#NULL!	#NULL!	65	#NULL!	60	50	#NULL!	60	50	#NULL!		#NULL!	1	1	#NULL!	1	#NULL!	#NULL!	1	#NULL!	1	1	#NULL!	1	1	#NULL!		#NULL!	1	0	#NULL!	0	#NULL!	#NULL!	1	#NULL!	1	0	#NULL!	1	0	#NULL!		#NULL!
2_A1_30	#NULL!	60	70	#NULL!	45	#NULL!	#NULL!	75	#NULL!	60	70	#NULL!	60	50	#NULL!		#NULL!	1	1	#NULL!	0	#NULL!	#NULL!	1	#NULL!	1	1	#NULL!	1	1	#NULL!		#NULL!	1	1	#NULL!	0	#NULL!	#NULL!	1	#NULL!	1	1	#NULL!	1	0	#NULL!		#NULL!
2_A1_31	#NULL!	60	60	#NULL!	50	#NULL!	#NULL!	75	#NULL!	50	50	#NULL!	60	40	#NULL!		#NULL!	1	1	#NULL!	1	#NULL!	#NULL!	1	#NULL!	1	1	#NULL!	1	0	#NULL!		#NULL!	1	1	#NULL!	0	#NULL!	#NULL!	1	#NULL!	0	0	#NULL!	1	0	#NULL!		#NULL!
2_A1_32	#NULL!	65	60	#NULL!	45	#NULL!	#NULL!	65	#NULL!	60	50	#NULL!	60	40	#NULL!		#NULL!	1	1	#NULL!	0	#NULL!	#NULL!	1	#NULL!	1	1	#NULL!	1	0	#NULL!		#NULL!	1	1	#NULL!	0	#NULL!	#NULL!	1	#NULL!	1	0	#NULL!	1	0	#NULL!		#NULL!
2_A1_33	#NULL!	60	50	#NULL!	30	#NULL!	#NULL!	65	#NULL!	50	50	#NULL!	60	30	#NULL!		#NULL!	1	1	#NULL!	0	#NULL!	#NULL!	1	#NULL!	1	1	#NULL!	1	0	#NULL!		#NULL!	1	0	#NULL!	0	#NULL!	#NULL!	1	#NULL!	0	0	#NULL!	1	0	#NULL!		#NULL!
2_A1_34	#NULL!	65	70	#NULL!	75	#NULL!	#NULL!	70	#NULL!	60	60	#NULL!	70	40	#NULL!		#NULL!	1	1	#NULL!	1	#NULL!	#NULL!	1	#NULL!	1	1	#NULL!	1	0	#NULL!		#NULL!	1	1	#NULL!	1	#NULL!	#NULL!	1	#NULL!	1	1	#NULL!	1	0	#NULL!		#NULL!
2_A1_35	#NULL!	65	80	#NULL!	70	#NULL!	#NULL!	65	#NULL!	70	80	#NULL!	70	50	#NULL!		#NULL!	1	1	#NULL!	1	#NULL!	#NULL!	1	#NULL!	1	1	#NULL!	1	1	#NULL!		#NULL!	1	1	#NULL!	1	#NULL!	#NULL!	1	#NULL!	1	1	#NULL!	1	0	#NULL!		#NULL!
2_A1_36	#NULL!	70	70	#NULL!	50	#NULL!	#NULL!	65	#NULL!	80	50	#NULL!	60	50	#NULL!		#NULL!	1	1	#NULL!	1	#NULL!	#NULL!	1	#NULL!	1	1	#NULL!	1	1	#NULL!		#NULL!	1	1	#NULL!	0	#NULL!	#NULL!	1	#NULL!	1	0	#NULL!	1	0	#NULL!		#NULL!
2_A1_37	#NULL!	70	90	#NULL!	65	#NULL!	#NULL!	70	#NULL!	60	60	#NULL!	60	50	#NULL!		#NULL!	1	1	#NULL!	1	#NULL!	#NULL!	1	#NULL!	1	1	#NULL!	1	1	#NULL!		#NULL!	1	1	#NULL!	1	#NULL!	#NULL!	1	#NULL!	1	1	#NULL!	1	0	#NULL!		#NULL!
2_A1_38	#NULL!	70	90	#NULL!	60	#NULL!	#NULL!	80	#NULL!	70	70	#NULL!	90	60	#NULL!		#NULL!	1	1	#NULL!	1	#NULL!	#NULL!	1	#NULL!	1	1	#NULL!	1	1	#NULL!		#NULL!	1	1	#NULL!	1	#NULL!	#NULL!	1	#NULL!	1	1	#NULL!	1	1	#NULL!		#NULL!
2_A1_39	#NULL!	60	80	#NULL!	50	#NULL!	#NULL!	70	#NULL!	70	50	#NULL!	60	50	#NULL!		#NULL!	1	1	#NULL!	1	#NULL!	#NULL!	1	#NULL!	1	1	#NULL!	1	1	#NULL!		#NULL!	1	1	#NULL!	0	#NULL!	#NULL!	1	#NULL!	1	0	#NULL!	1	0	#NULL!		#NULL!
2_A1_40	#NULL!	40	40	#NULL!	30	#NULL!	#NULL!	65	#NULL!	40	50	#NULL!	50	30	#NULL!		#NULL!	0	0	#NULL!	0	#NULL!	#NULL!	1	#NULL!	0	1	#NULL!	1	0	#NULL!		#NULL!	0	0	#NULL!	0	#NULL!	#NULL!	1	#NULL!	0	0	#NULL!	0	0	#NULL!		#NULL!
2_A1_41	#NULL!	65	80	#NULL!	50	#NULL!	#NULL!	55	#NULL!	60	50	#NULL!	60	50	#NULL!		#NULL!	1	1	#NULL!	1	#NULL!	#NULL!	1	#NULL!	1	1	#NULL!	1	1	#NULL!		#NULL!	1	1	#NULL!	0	#NULL!	#NULL!	0	#NULL!	1	0	#NULL!	1	0	#NULL!		#NULL!
2_A1_42	#NULL!	70	80	#NULL!	50	#NULL!	#NULL!	60	#NULL!	50	50	#NULL!	70	50	#NULL!		#NULL!	1	1	#NULL!	1	#NULL!	#NULL!	1	#NULL!	1	1	#NULL!	1	1	#NULL!		#NULL!	1	1	#NULL!	0	#NULL!	#NULL!	1	#NULL!	0	0	#NULL!	1	0	#NULL!		#NULL!
2_A1_43	#NULL!	65	60	#NULL!	45	#NULL!	#NULL!	65	#NULL!	50	50	#NULL!	60	40	#NULL!		#NULL!	1	1	#NULL!	0	#NULL!	#NULL!	1	#NULL!	1	1	#NULL!	1	0	#NULL!		#NULL!	1	1	#NULL!	0	#NULL!	#NULL!	1	#NULL!	0	0	#NULL!	1	0	#NULL!		#NULL!
2_A1_44	#NULL!	70	80	#NULL!	70	#NULL!	#NULL!	70	#NULL!	60	70	#NULL!	60	40	#NULL!		#NULL!	1	1	#NULL!	1	#NULL!	#NULL!	1	#NULL!	1	1	#NULL!	1	0	#NULL!		#NULL!	1	1	#NULL!	1	#NULL!	#NULL!	1	#NULL!	1	1	#NULL!	1	0	#NULL!		#NULL!
2_A1_45	#NULL!	65	80	#NULL!	65	#NULL!	#NULL!	60	#NULL!	60	50	#NULL!	60	40	#NULL!		#NULL!	1	1	#NULL!	1	#NULL!	#NULL!	1	#NULL!	1	1	#NULL!	1	0	#NULL!		#NULL!	1	1	#NULL!	1	#NULL!	#NULL!	1	#NULL!	1	0	#NULL!	1	0	#NULL!		#NULL!
2_A1_46	#NULL!	65	70	#NULL!	70	#NULL!	#NULL!	75	#NULL!	60	50	#NULL!	70	50	#NULL!		#NULL!	1	1	#NULL!	1	#NULL!	#NULL!	1	#NULL!	1	1	#NULL!	1	1	#NULL!		#NULL!	1	1	#NULL!	1	#NULL!	#NULL!	1	#NULL!	1	0	#NULL!	1	0	#NULL!		#NULL!
2_A1_47	#NULL!	70	70	#NULL!	55	#NULL!	#NULL!	70	#NULL!	60	50	#NULL!	60	40	#NULL!		#NULL!	1	1	#NULL!	1	#NULL!	#NULL!	1	#NULL!	1	1	#NULL!	1	0	#NULL!		#NULL!	1	1	#NULL!	0	#NULL!	#NULL!	1	#NULL!	1	0	#NULL!	1	0	#NULL!		#NULL!
2_A1_48	#NULL!	65	70	#NULL!	65	#NULL!	#NULL!	75	#NULL!	50	50	#NULL!	60	40	#NULL!		#NULL!	1	1	#NULL!	1	#NULL!	#NULL!	1	#NULL!	1	1	#NULL!	1	0	#NULL!		#NULL!	1	1	#NULL!	1	#NULL!	#NULL!	1	#NULL!	0	0	#NULL!	1	0	#NULL!		#NULL!
2_A1_49	#NULL!	70	80	#NULL!	70	#NULL!	#NULL!	70	#NULL!	60	60	#NULL!	60	70	#NULL!		#NULL!	1	1	#NULL!	1	#NULL!	#NULL!	1	#NULL!	1	1	#NULL!	1	1	#NULL!		#NULL!	1	1	#NULL!	1	#NULL!	#NULL!	1	#NULL!	1	1	#NULL!	1	1	#NULL!		#NULL!
2_A1_50	#NULL!	70	80	#NULL!	70	#NULL!	#NULL!	60	#NULL!	60	60	#NULL!	50	40	#NULL!		#NULL!	1	1	#NULL!	1	#NULL!	#NULL!	1	#NULL!	1	1	#NULL!	1	0	#NULL!		#NULL!	1	1	#NULL!	1	#NULL!	#NULL!	1	#NULL!	1	1	#NULL!	0	0	#NULL!		#NULL!
2_A1_51	#NULL!	70	90	#NULL!	65	#NULL!	#NULL!	65	#NULL!	80	50	#NULL!	70	60	#NULL!		#NULL!	1	1	#NULL!	1	#NULL!	#NULL!	1	#NULL!	1	1	#NULL!	1	1	#NULL!		#NULL!	1	1	#NULL!	1	#NULL!	#NULL!	1	#NULL!	1	0	#NULL!	1	1	#NULL!		#NULL!
2_A1_52	#NULL!	70	60	#NULL!	65	#NULL!	#NULL!	70	#NULL!	50	50	#NULL!	70	50	#NULL!		#NULL!	1	1	#NULL!	1	#NULL!	#NULL!	1	#NULL!	1	1	#NULL!	1	1	#NULL!		#NULL!	1	1	#NULL!	1	#NULL!	#NULL!	1	#NULL!	0	0	#NULL!	1	0	#NULL!		#NULL!
2_A1_53	#NULL!	75	80	#NULL!	65	#NULL!	#NULL!	75	#NULL!	50	50	#NULL!	60	50	#NULL!		#NULL!	1	1	#NULL!	1	#NULL!	#NULL!	1	#NULL!	1	1	#NULL!	1	1	#NULL!		#NULL!	1	1	#NULL!	1	#NULL!	#NULL!	1	#NULL!	0	0	#NULL!	1	0	#NULL!		#NULL!
2_A1_54	#NULL!	70	70	#NULL!	75	#NULL!	#NULL!	65	#NULL!	50	50	#NULL!	70	50	#NULL!		#NULL!	1	1	#NULL!	1	#NULL!	#NULL!	1	#NULL!	1	1	#NULL!	1	1	#NULL!		#NULL!	1	1	#NULL!	1	#NULL!	#NULL!	1	#NULL!	0	0	#NULL!	1	0	#NULL!		#NULL!
2_A1_55	#NULL!	70	70	#NULL!	65	#NULL!	#NULL!	70	#NULL!	60	50	#NULL!	70	40	#NULL!		#NULL!	1	1	#NULL!	1	#NULL!	#NULL!	1	#NULL!	1	1	#NULL!	1	0	#NULL!		#NULL!	1	1	#NULL!	1	#NULL!	#NULL!	1	#NULL!	1	0	#NULL!	1	0	#NULL!		#NULL!
2_A1_56	#NULL!	65	80	#NULL!	60	#NULL!	#NULL!	60	#NULL!	50	50	#NULL!	60	30	#NULL!		#NULL!	1	1	#NULL!	1	#NULL!	#NULL!	1	#NULL!	1	1	#NULL!	1	0	#NULL!		#NULL!	1	1	#NULL!	1	#NULL!	#NULL!	1	#NULL!	0	0	#NULL!	1	0	#NULL!		#NULL!
2_A1_57	#NULL!	70	70	#NULL!	65	#NULL!	#NULL!	75	#NULL!	60	50	#NULL!	60	40	#NULL!		#NULL!	1	1	#NULL!	1	#NULL!	#NULL!	1	#NULL!	1	1	#NULL!	1	0	#NULL!		#NULL!	1	1	#NULL!	1	#NULL!	#NULL!	1	#NULL!	1	0	#NULL!	1	0	#NULL!		#NULL!
2_A1_58	#NULL!	65	70	#NULL!	60	#NULL!	#NULL!	65	#NULL!	70	50	#NULL!	70	40	#NULL!		#NULL!	1	1	#NULL!	1	#NULL!	#NULL!	1	#NULL!	1	1	#NULL!	1	0	#NULL!		#NULL!	1	1	#NULL!	1	#NULL!	#NULL!	1	#NULL!	1	0	#NULL!	1	0	#NULL!		#NULL!
2_A1_59	#NULL!	70	60	#NULL!	75	#NULL!	#NULL!	55	#NULL!	50	50	#NULL!	60	50	#NULL!		#NULL!	1	1	#NULL!	1	#NULL!	#NULL!	1	#NULL!	1	1	#NULL!	1	1	#NULL!		#NULL!	1	1	#NULL!	1	#NULL!	#NULL!	0	#NULL!	0	0	#NULL!	1	0	#NULL!		#NULL!
2_A1_60	#NULL!	75	80	#NULL!	65	#NULL!	#NULL!	70	#NULL!	60	50	#NULL!	70	40	#NULL!		#NULL!	1	1	#NULL!	1	#NULL!	#NULL!	1	#NULL!	1	1	#NULL!	1	0	#NULL!		#NULL!	1	1	#NULL!	1	#NULL!	#NULL!	1	#NULL!	1	0	#NULL!	1	0	#NULL!		#NULL!
2_A1_61	#NULL!	70	60	#NULL!	65	#NULL!	#NULL!	60	#NULL!	50	80	#NULL!	60	50	#NULL!		#NULL!	1	1	#NULL!	1	#NULL!	#NULL!	1	#NULL!	1	1	#NULL!	1	1	#NULL!		#NULL!	1	1	#NULL!	1	#NULL!	#NULL!	1	#NULL!	0	1	#NULL!	1	0	#NULL!		#NULL!
2_A1_62	#NULL!	65	80	#NULL!	55	#NULL!	#NULL!	55	#NULL!	60	50	#NULL!	60	50	#NULL!		#NULL!	1	1	#NULL!	1	#NULL!	#NULL!	1	#NULL!	1	1	#NULL!	1	1	#NULL!		#NULL!	1	1	#NULL!	0	#NULL!	#NULL!	0	#NULL!	1	0	#NULL!	1	0	#NULL!		#NULL!
2_A1_63	#NULL!	70	80	#NULL!	60	#NULL!	#NULL!	75	#NULL!	60	50	#NULL!	70	60	#NULL!		#NULL!	1	1	#NULL!	1	#NULL!	#NULL!	1	#NULL!	1	1	#NULL!	1	1	#NULL!		#NULL!	1	1	#NULL!	1	#NULL!	#NULL!	1	#NULL!	1	0	#NULL!	1	1	#NULL!		#NULL!
2_A1_64	#NULL!	70	80	#NULL!	65	#NULL!	#NULL!	70	#NULL!	60	70	#NULL!	80	40	#NULL!		#NULL!	1	1	#NULL!	1	#NULL!	#NULL!	1	#NULL!	1	1	#NULL!	1	0	#NULL!		#NULL!	1	1	#NULL!	1	#NULL!	#NULL!	1	#NULL!	1	1	#NULL!	1	0	#NULL!		#NULL!
2_A1_65	#NULL!	70	80	#NULL!	70	#NULL!	#NULL!	65	#NULL!	60	80	#NULL!	70	60	#NULL!		#NULL!	1	1	#NULL!	1	#NULL!	#NULL!	1	#NULL!	1	1	#NULL!	1	1	#NULL!		#NULL!	1	1	#NULL!	1	#NULL!	#NULL!	1	#NULL!	1	1	#NULL!	1	1	#NULL!		#NULL!
2_A1_66	#NULL!	65	70	#NULL!	55	#NULL!	#NULL!	60	#NULL!	60	70	#NULL!	60	30	#NULL!		#NULL!	1	1	#NULL!	1	#NULL!	#NULL!	1	#NULL!	1	1	#NULL!	1	0	#NULL!		#NULL!	1	1	#NULL!	0	#NULL!	#NULL!	1	#NULL!	1	1	#NULL!	1	0	#NULL!		#NULL!
2_A1_67	#NULL!	70	80	#NULL!	60	#NULL!	#NULL!	65	#NULL!	50	50	#NULL!	60	50	#NULL!		#NULL!	1	1	#NULL!	1	#NULL!	#NULL!	1	#NULL!	1	1	#NULL!	1	1	#NULL!		#NULL!	1	1	#NULL!	1	#NULL!	#NULL!	1	#NULL!	0	0	#NULL!	1	0	#NULL!		#NULL!
2_A1_68	#NULL!	65	70	#NULL!	60	#NULL!	#NULL!	70	#NULL!	60	50	#NULL!	60	40	#NULL!		#NULL!	1	1	#NULL!	1	#NULL!	#NULL!	1	#NULL!	1	1	#NULL!	1	0	#NULL!		#NULL!	1	1	#NULL!	1	#NULL!	#NULL!	1	#NULL!	1	0	#NULL!	1	0	#NULL!		#NULL!
2_A1_69	#NULL!	70	70	#NULL!	65	#NULL!	#NULL!	75	#NULL!	60	60	#NULL!	70	40	#NULL!		#NULL!	1	1	#NULL!	1	#NULL!	#NULL!	1	#NULL!	1	1	#NULL!	1	0	#NULL!		#NULL!	1	1	#NULL!	1	#NULL!	#NULL!	1	#NULL!	1	1	#NULL!	1	0	#NULL!		#NULL!
2_A1_70	#NULL!	70	70	#NULL!	65	#NULL!	#NULL!	60	#NULL!	50	50	#NULL!	60	40	#NULL!		#NULL!	1	1	#NULL!	1	#NULL!	#NULL!	1	#NULL!	1	1	#NULL!	1	0	#NULL!		#NULL!	1	1	#NULL!	1	#NULL!	#NULL!	1	#NULL!	0	0	#NULL!	1	0	#NULL!		#NULL!
2_A1_71	#NULL!	70	70	#NULL!	80	#NULL!	#NULL!	60	#NULL!	60	80	#NULL!	60	40	#NULL!		#NULL!	1	1	#NULL!	1	#NULL!	#NULL!	1	#NULL!	1	1	#NULL!	1	0	#NULL!		#NULL!	1	1	#NULL!	1	#NULL!	#NULL!	1	#NULL!	1	1	#NULL!	1	0	#NULL!		#NULL!
2_A1_72	#NULL!	70	80	#NULL!	70	#NULL!	#NULL!	70	#NULL!	60	60	#NULL!	70	50	#NULL!		#NULL!	1	1	#NULL!	1	#NULL!	#NULL!	1	#NULL!	1	1	#NULL!	1	1	#NULL!		#NULL!	1	1	#NULL!	1	#NULL!	#NULL!	1	#NULL!	1	1	#NULL!	1	0	#NULL!		#NULL!
2_A1_73	#NULL!	70	80	#NULL!	65	#NULL!	#NULL!	60	#NULL!	50	60	#NULL!	60	30	#NULL!		#NULL!	1	1	#NULL!	1	#NULL!	#NULL!	1	#NULL!	1	1	#NULL!	1	0	#NULL!		#NULL!	1	1	#NULL!	1	#NULL!	#NULL!	1	#NULL!	0	1	#NULL!	1	0	#NULL!		#NULL!
2_A1_74	#NULL!	65	80	#NULL!	60	#NULL!	#NULL!	75	#NULL!	60	60	#NULL!	60	40	#NULL!		#NULL!	1	1	#NULL!	1	#NULL!	#NULL!	1	#NULL!	1	1	#NULL!	1	0	#NULL!		#NULL!	1	1	#NULL!	1	#NULL!	#NULL!	1	#NULL!	1	1	#NULL!	1	0	#NULL!		#NULL!
2_A1_75	#NULL!	70	90	#NULL!	65	#NULL!	#NULL!	70	#NULL!	70	60	#NULL!	60	60	#NULL!		#NULL!	1	1	#NULL!	1	#NULL!	#NULL!	1	#NULL!	1	1	#NULL!	1	1	#NULL!		#NULL!	1	1	#NULL!	1	#NULL!	#NULL!	1	#NULL!	1	1	#NULL!	1	1	#NULL!		#NULL!
2_A1_76	#NULL!	70	70	#NULL!	50	#NULL!	#NULL!	65	#NULL!	70	50	#NULL!	60	30	#NULL!		#NULL!	1	1	#NULL!	1	#NULL!	#NULL!	1	#NULL!	1	1	#NULL!	1	0	#NULL!		#NULL!	1	1	#NULL!	0	#NULL!	#NULL!	1	#NULL!	1	0	#NULL!	1	0	#NULL!		#NULL!
2_A1_77	#NULL!	65	70	#NULL!	65	#NULL!	#NULL!	70	#NULL!	50	50	#NULL!	60	40	#NULL!		#NULL!	1	1	#NULL!	1	#NULL!	#NULL!	1	#NULL!	1	1	#NULL!	1	0	#NULL!		#NULL!	1	1	#NULL!	1	#NULL!	#NULL!	1	#NULL!	0	0	#NULL!	1	0	#NULL!		#NULL!
2_A1_78	#NULL!	65	70	#NULL!	65	#NULL!	#NULL!	50	#NULL!	50	50	#NULL!	40	30	#NULL!		#NULL!	1	1	#NULL!	1	#NULL!	#NULL!	1	#NULL!	1	1	#NULL!	0	0	#NULL!		#NULL!	1	1	#NULL!	1	#NULL!	#NULL!	0	#NULL!	0	0	#NULL!	0	0	#NULL!		#NULL!
2_A1_79	#NULL!	75	70	#NULL!	75	#NULL!	#NULL!	60	#NULL!	60	80	#NULL!	70	40	#NULL!		#NULL!	1	1	#NULL!	1	#NULL!	#NULL!	1	#NULL!	1	1	#NULL!	1	0	#NULL!		#NULL!	1	1	#NULL!	1	#NULL!	#NULL!	1	#NULL!	1	1	#NULL!	1	0	#NULL!		#NULL!
2_A1_80	#NULL!	75	50	#NULL!	65	#NULL!	#NULL!	60	#NULL!	60	50	#NULL!	60	40	#NULL!		#NULL!	1	1	#NULL!	1	#NULL!	#NULL!	1	#NULL!	1	1	#NULL!	1	0	#NULL!		#NULL!	1	0	#NULL!	1	#NULL!	#NULL!	1	#NULL!	1	0	#NULL!	1	0	#NULL!		#NULL!
2_A1_81	#NULL!	65	70	#NULL!	65	#NULL!	#NULL!	65	#NULL!	50	50	#NULL!	60	50	#NULL!		#NULL!	1	1	#NULL!	1	#NULL!	#NULL!	1	#NULL!	1	1	#NULL!	1	1	#NULL!		#NULL!	1	1	#NULL!	1	#NULL!	#NULL!	1	#NULL!	0	0	#NULL!	1	0	#NULL!		#NULL!
2_A1_82	#NULL!	65	50	#NULL!	65	#NULL!	#NULL!	60	#NULL!	70	60	#NULL!	60	30	#NULL!		#NULL!	1	1	#NULL!	1	#NULL!	#NULL!	1	#NULL!	1	1	#NULL!	1	0	#NULL!		#NULL!	1	0	#NULL!	1	#NULL!	#NULL!	1	#NULL!	1	1	#NULL!	1	0	#NULL!		#NULL!
2_A1_83	#NULL!	80	70	#NULL!	80	#NULL!	#NULL!	75	#NULL!	50	50	#NULL!	70	50	#NULL!		#NULL!	1	1	#NULL!	1	#NULL!	#NULL!	1	#NULL!	1	1	#NULL!	1	1	#NULL!		#NULL!	1	1	#NULL!	1	#NULL!	#NULL!	1	#NULL!	0	0	#NULL!	1	0	#NULL!		#NULL!
2_A1_84	#NULL!	70	70	#NULL!	65	#NULL!	#NULL!	70	#NULL!	80	50	#NULL!	60	50	#NULL!		#NULL!	1	1	#NULL!	1	#NULL!	#NULL!	1	#NULL!	1	1	#NULL!	1	1	#NULL!		#NULL!	1	1	#NULL!	1	#NULL!	#NULL!	1	#NULL!	1	0	#NULL!	1	0	#NULL!		#NULL!
2_A1_85	#NULL!	75	80	#NULL!	80	#NULL!	#NULL!	60	#NULL!	70	50	#NULL!	70	50	#NULL!		#NULL!	1	1	#NULL!	1	#NULL!	#NULL!	1	#NULL!	1	1	#NULL!	1	1	#NULL!		#NULL!	1	1	#NULL!	1	#NULL!	#NULL!	1	#NULL!	1	0	#NULL!	1	0	#NULL!		#NULL!
2_A1_86	#NULL!	65	80	#NULL!	60	#NULL!	#NULL!	60	#NULL!	50	50	#NULL!	70	40	#NULL!		#NULL!	1	1	#NULL!	1	#NULL!	#NULL!	1	#NULL!	1	1	#NULL!	1	0	#NULL!		#NULL!	1	1	#NULL!	1	#NULL!	#NULL!	1	#NULL!	0	0	#NULL!	1	0	#NULL!		#NULL!
2_A1_87	#NULL!	80	80	#NULL!	80	#NULL!	#NULL!	60	#NULL!	70	50	#NULL!	60	50	#NULL!		#NULL!	1	1	#NULL!	1	#NULL!	#NULL!	1	#NULL!	1	1	#NULL!	1	1	#NULL!		#NULL!	1	1	#NULL!	1	#NULL!	#NULL!	1	#NULL!	1	0	#NULL!	1	0	#NULL!		#NULL!
2_A1_88	#NULL!	75	70	#NULL!	65	#NULL!	#NULL!	65	#NULL!	60	60	#NULL!	90	50	#NULL!		#NULL!	1	1	#NULL!	1	#NULL!	#NULL!	1	#NULL!	1	1	#NULL!	1	1	#NULL!		#NULL!	1	1	#NULL!	1	#NULL!	#NULL!	1	#NULL!	1	1	#NULL!	1	0	#NULL!		#NULL!
2_A1_89	#NULL!	70	90	#NULL!	65	#NULL!	#NULL!	70	#NULL!	60	60	#NULL!	70	50	#NULL!		#NULL!	1	1	#NULL!	1	#NULL!	#NULL!	1	#NULL!	1	1	#NULL!	1	1	#NULL!		#NULL!	1	1	#NULL!	1	#NULL!	#NULL!	1	#NULL!	1	1	#NULL!	1	0	#NULL!		#NULL!
2_A1_90	#NULL!	75	70	#NULL!	70	#NULL!	#NULL!	65	#NULL!	80	80	#NULL!	70	60	#NULL!		#NULL!	1	1	#NULL!	1	#NULL!	#NULL!	1	#NULL!	1	1	#NULL!	1	1	#NULL!		#NULL!	1	1	#NULL!	1	#NULL!	#NULL!	1	#NULL!	1	1	#NULL!	1	1	#NULL!		#NULL!
2_B2_01	#NULL!	80	90	#NULL!	70	#NULL!	#NULL!	70	#NULL!	60	70	#NULL!	70	70	#NULL!		#NULL!	1	1	#NULL!	1	#NULL!	#NULL!	1	#NULL!	1	1	#NULL!	1	1	#NULL!		#NULL!	1	1	#NULL!	1	#NULL!	#NULL!	1	#NULL!	1	1	#NULL!	1	1	#NULL!		#NULL!
2_B2_02	#NULL!	80	90	#NULL!	75	#NULL!	#NULL!	70	#NULL!	70	70	#NULL!	70	80	#NULL!		#NULL!	1	1	#NULL!	1	#NULL!	#NULL!	1	#NULL!	1	1	#NULL!	1	1	#NULL!		#NULL!	1	1	#NULL!	1	#NULL!	#NULL!	1	#NULL!	1	1	#NULL!	1	1	#NULL!		#NULL!
2_B2_03	#NULL!	75	80	#NULL!	70	#NULL!	#NULL!	65	#NULL!	60	60	#NULL!	70	60	#NULL!		#NULL!	1	1	#NULL!	1	#NULL!	#NULL!	1	#NULL!	1	1	#NULL!	1	1	#NULL!		#NULL!	1	1	#NULL!	1	#NULL!	#NULL!	1	#NULL!	1	1	#NULL!	1	1	#NULL!		#NULL!
2_B2_04	#NULL!	75	70	#NULL!	70	#NULL!	#NULL!	55	#NULL!	50	50	#NULL!	50	50	#NULL!		#NULL!	1	1	#NULL!	1	#NULL!	#NULL!	1	#NULL!	1	1	#NULL!	1	1	#NULL!		#NULL!	1	1	#NULL!	1	#NULL!	#NULL!	0	#NULL!	0	0	#NULL!	0	0	#NULL!		#NULL!
2_B2_05	#NULL!	70	80	#NULL!	65	#NULL!	#NULL!	60	#NULL!	60	50	#NULL!	60	40	#NULL!		#NULL!	1	1	#NULL!	1	#NULL!	#NULL!	1	#NULL!	1	1	#NULL!	1	0	#NULL!		#NULL!	1	1	#NULL!	1	#NULL!	#NULL!	1	#NULL!	1	0	#NULL!	1	0	#NULL!		#NULL!
2_B2_06	#NULL!	75	70	#NULL!	70	#NULL!	#NULL!	65	#NULL!	70	50	#NULL!	60	50	#NULL!		#NULL!	1	1	#NULL!	1	#NULL!	#NULL!	1	#NULL!	1	1	#NULL!	1	1	#NULL!		#NULL!	1	1	#NULL!	1	#NULL!	#NULL!	1	#NULL!	1	0	#NULL!	1	0	#NULL!		#NULL!
2_B2_07	#NULL!	70	90	#NULL!	70	#NULL!	#NULL!	60	#NULL!	60	50	#NULL!	60	50	#NULL!		#NULL!	1	1	#NULL!	1	#NULL!	#NULL!	1	#NULL!	1	1	#NULL!	1	1	#NULL!		#NULL!	1	1	#NULL!	1	#NULL!	#NULL!	1	#NULL!	1	0	#NULL!	1	0	#NULL!		#NULL!
2_B2_08	#NULL!	65	80	#NULL!	65	#NULL!	#NULL!	70	#NULL!	60	50	#NULL!	70	40	#NULL!		#NULL!	1	1	#NULL!	1	#NULL!	#NULL!	1	#NULL!	1	1	#NULL!	1	0	#NULL!		#NULL!	1	1	#NULL!	1	#NULL!	#NULL!	1	#NULL!	1	0	#NULL!	1	0	#NULL!		#NULL!
2_B2_09	#NULL!	65	80	#NULL!	70	#NULL!	#NULL!	65	#NULL!	60	50	#NULL!	60	50	#NULL!		#NULL!	1	1	#NULL!	1	#NULL!	#NULL!	1	#NULL!	1	1	#NULL!	1	1	#NULL!		#NULL!	1	1	#NULL!	1	#NULL!	#NULL!	1	#NULL!	1	0	#NULL!	1	0	#NULL!		#NULL!
2_B2_10	#NULL!	85	90	#NULL!	90	#NULL!	#NULL!	70	#NULL!	70	50	#NULL!	60	70	#NULL!		#NULL!	1	1	#NULL!	1	#NULL!	#NULL!	1	#NULL!	1	1	#NULL!	1	1	#NULL!		#NULL!	1	1	#NULL!	1	#NULL!	#NULL!	1	#NULL!	1	0	#NULL!	1	1	#NULL!		#NULL!
2_B2_11	#NULL!	70	90	#NULL!	70	#NULL!	#NULL!	75	#NULL!	70	50	#NULL!	60	60	#NULL!		#NULL!	1	1	#NULL!	1	#NULL!	#NULL!	1	#NULL!	1	1	#NULL!	1	1	#NULL!		#NULL!	1	1	#NULL!	1	#NULL!	#NULL!	1	#NULL!	1	0	#NULL!	1	1	#NULL!		#NULL!
2_B2_12	#NULL!	75	90	#NULL!	70	#NULL!	#NULL!	70	#NULL!	60	50	#NULL!	70	70	#NULL!		#NULL!	1	1	#NULL!	1	#NULL!	#NULL!	1	#NULL!	1	1	#NULL!	1	1	#NULL!		#NULL!	1	1	#NULL!	1	#NULL!	#NULL!	1	#NULL!	1	0	#NULL!	1	1	#NULL!		#NULL!
2_B2_13	#NULL!	65	40	#NULL!	55	#NULL!	#NULL!	65	#NULL!	50	40	#NULL!	60	40	#NULL!		#NULL!	1	0	#NULL!	1	#NULL!	#NULL!	1	#NULL!	1	0	#NULL!	1	0	#NULL!		#NULL!	1	0	#NULL!	0	#NULL!	#NULL!	1	#NULL!	0	0	#NULL!	1	0	#NULL!		#NULL!
2_B2_14	#NULL!	65	60	#NULL!	60	#NULL!	#NULL!	60	#NULL!	60	60	#NULL!	70	60	#NULL!		#NULL!	1	1	#NULL!	1	#NULL!	#NULL!	1	#NULL!	1	1	#NULL!	1	1	#NULL!		#NULL!	1	1	#NULL!	1	#NULL!	#NULL!	1	#NULL!	1	1	#NULL!	1	1	#NULL!		#NULL!
2_B2_15	#NULL!	40	60	#NULL!	30	#NULL!	#NULL!	60	#NULL!	40	50	#NULL!	50	30	#NULL!		#NULL!	0	1	#NULL!	0	#NULL!	#NULL!	1	#NULL!	0	1	#NULL!	1	0	#NULL!		#NULL!	0	1	#NULL!	0	#NULL!	#NULL!	1	#NULL!	0	0	#NULL!	0	0	#NULL!		#NULL!
2_B2_16	#NULL!	45	50	#NULL!	30	#NULL!	#NULL!	65	#NULL!	40	50	#NULL!	60	30	#NULL!		#NULL!	0	1	#NULL!	0	#NULL!	#NULL!	1	#NULL!	0	1	#NULL!	1	0	#NULL!		#NULL!	0	0	#NULL!	0	#NULL!	#NULL!	1	#NULL!	0	0	#NULL!	1	0	#NULL!		#NULL!
2_B2_17	#NULL!	60	70	#NULL!	50	#NULL!	#NULL!	70	#NULL!	50	50	#NULL!	60	40	#NULL!		#NULL!	1	1	#NULL!	1	#NULL!	#NULL!	1	#NULL!	1	1	#NULL!	1	0	#NULL!		#NULL!	1	1	#NULL!	0	#NULL!	#NULL!	1	#NULL!	0	0	#NULL!	1	0	#NULL!		#NULL!
2_B2_18	#NULL!	60	70	#NULL!	50	#NULL!	#NULL!	60	#NULL!	60	50	#NULL!	60	40	#NULL!		#NULL!	1	1	#NULL!	1	#NULL!	#NULL!	1	#NULL!	1	1	#NULL!	1	0	#NULL!		#NULL!	1	1	#NULL!	0	#NULL!	#NULL!	1	#NULL!	1	0	#NULL!	1	0	#NULL!		#NULL!
2_B2_19	#NULL!	60	80	#NULL!	55	#NULL!	#NULL!	70	#NULL!	70	60	#NULL!	70	40	#NULL!		#NULL!	1	1	#NULL!	1	#NULL!	#NULL!	1	#NULL!	1	1	#NULL!	1	0	#NULL!		#NULL!	1	1	#NULL!	0	#NULL!	#NULL!	1	#NULL!	1	1	#NULL!	1	0	#NULL!		#NULL!
2_B2_20	#NULL!	65	50	#NULL!	50	#NULL!	#NULL!	60	#NULL!	60	50	#NULL!	60	30	#NULL!		#NULL!	1	1	#NULL!	1	#NULL!	#NULL!	1	#NULL!	1	1	#NULL!	1	0	#NULL!		#NULL!	1	0	#NULL!	0	#NULL!	#NULL!	1	#NULL!	1	0	#NULL!	1	0	#NULL!		#NULL!
2_B2_21	#NULL!	60	30	#NULL!	50	#NULL!	#NULL!	60	#NULL!	50	50	#NULL!	60	30	#NULL!		#NULL!	1	0	#NULL!	1	#NULL!	#NULL!	1	#NULL!	1	1	#NULL!	1	0	#NULL!		#NULL!	1	0	#NULL!	0	#NULL!	#NULL!	1	#NULL!	0	0	#NULL!	1	0	#NULL!		#NULL!
2_B2_22	#NULL!	65	90	#NULL!	50	#NULL!	#NULL!	70	#NULL!	60	60	#NULL!	70	40	#NULL!		#NULL!	1	1	#NULL!	1	#NULL!	#NULL!	1	#NULL!	1	1	#NULL!	1	0	#NULL!		#NULL!	1	1	#NULL!	0	#NULL!	#NULL!	1	#NULL!	1	1	#NULL!	1	0	#NULL!		#NULL!
2_B2_23	#NULL!	60	70	#NULL!	50	#NULL!	#NULL!	55	#NULL!	60	50	#NULL!	60	40	#NULL!		#NULL!	1	1	#NULL!	1	#NULL!	#NULL!	1	#NULL!	1	1	#NULL!	1	0	#NULL!		#NULL!	1	1	#NULL!	0	#NULL!	#NULL!	0	#NULL!	1	0	#NULL!	1	0	#NULL!		#NULL!
2_B2_24	#NULL!	55	70	#NULL!	50	#NULL!	#NULL!	65	#NULL!	60	50	#NULL!	70	50	#NULL!		#NULL!	1	1	#NULL!	1	#NULL!	#NULL!	1	#NULL!	1	1	#NULL!	1	1	#NULL!		#NULL!	0	1	#NULL!	0	#NULL!	#NULL!	1	#NULL!	1	0	#NULL!	1	0	#NULL!		#NULL!
2_B2_25	#NULL!	65	70	#NULL!	65	#NULL!	#NULL!	65	#NULL!	60	50	#NULL!	70	50	#NULL!		#NULL!	1	1	#NULL!	1	#NULL!	#NULL!	1	#NULL!	1	1	#NULL!	1	1	#NULL!		#NULL!	1	1	#NULL!	1	#NULL!	#NULL!	1	#NULL!	1	0	#NULL!	1	0	#NULL!		#NULL!
2_B2_26	#NULL!	65	70	#NULL!	50	#NULL!	#NULL!	70	#NULL!	60	50	#NULL!	70	40	#NULL!		#NULL!	1	1	#NULL!	1	#NULL!	#NULL!	1	#NULL!	1	1	#NULL!	1	0	#NULL!		#NULL!	1	1	#NULL!	0	#NULL!	#NULL!	1	#NULL!	1	0	#NULL!	1	0	#NULL!		#NULL!
2_B2_27	#NULL!	70	70	#NULL!	50	#NULL!	#NULL!	60	#NULL!	50	50	#NULL!	60	30	#NULL!		#NULL!	1	1	#NULL!	1	#NULL!	#NULL!	1	#NULL!	1	1	#NULL!	1	0	#NULL!		#NULL!	1	1	#NULL!	0	#NULL!	#NULL!	1	#NULL!	0	0	#NULL!	1	0	#NULL!		#NULL!
2_B2_28	#NULL!	70	70	#NULL!	60	#NULL!	#NULL!	65	#NULL!	50	50	#NULL!	60	30	#NULL!		#NULL!	1	1	#NULL!	1	#NULL!	#NULL!	1	#NULL!	1	1	#NULL!	1	0	#NULL!		#NULL!	1	1	#NULL!	1	#NULL!	#NULL!	1	#NULL!	0	0	#NULL!	1	0	#NULL!		#NULL!
2_B2_29	#NULL!	70	90	#NULL!	75	#NULL!	#NULL!	75	#NULL!	70	70	#NULL!	70	50	#NULL!		#NULL!	1	1	#NULL!	1	#NULL!	#NULL!	1	#NULL!	1	1	#NULL!	1	1	#NULL!		#NULL!	1	1	#NULL!	1	#NULL!	#NULL!	1	#NULL!	1	1	#NULL!	1	0	#NULL!		#NULL!
2_B2_30	#NULL!	70	70	#NULL!	50	#NULL!	#NULL!	65	#NULL!	60	50	#NULL!	60	40	#NULL!		#NULL!	1	1	#NULL!	1	#NULL!	#NULL!	1	#NULL!	1	1	#NULL!	1	0	#NULL!		#NULL!	1	1	#NULL!	0	#NULL!	#NULL!	1	#NULL!	1	0	#NULL!	1	0	#NULL!		#NULL!
2_B2_31	#NULL!	75	80	#NULL!	70	#NULL!	#NULL!	60	#NULL!	70	50	#NULL!	60	50	#NULL!		#NULL!	1	1	#NULL!	1	#NULL!	#NULL!	1	#NULL!	1	1	#NULL!	1	1	#NULL!		#NULL!	1	1	#NULL!	1	#NULL!	#NULL!	1	#NULL!	1	0	#NULL!	1	0	#NULL!		#NULL!
2_B2_32	#NULL!	70	60	#NULL!	65	#NULL!	#NULL!	55	#NULL!	60	50	#NULL!	60	30	#NULL!		#NULL!	1	1	#NULL!	1	#NULL!	#NULL!	1	#NULL!	1	1	#NULL!	1	0	#NULL!		#NULL!	1	1	#NULL!	1	#NULL!	#NULL!	0	#NULL!	1	0	#NULL!	1	0	#NULL!		#NULL!
2_B2_33	#NULL!	70	60	#NULL!	40	#NULL!	#NULL!	55	#NULL!	50	50	#NULL!	60	40	#NULL!		#NULL!	1	1	#NULL!	0	#NULL!	#NULL!	1	#NULL!	1	1	#NULL!	1	0	#NULL!		#NULL!	1	1	#NULL!	0	#NULL!	#NULL!	0	#NULL!	0	0	#NULL!	1	0	#NULL!		#NULL!
2_B2_34	#NULL!	70	50	#NULL!	70	#NULL!	#NULL!	60	#NULL!	60	50	#NULL!	60	40	#NULL!		#NULL!	1	1	#NULL!	1	#NULL!	#NULL!	1	#NULL!	1	1	#NULL!	1	0	#NULL!		#NULL!	1	0	#NULL!	1	#NULL!	#NULL!	1	#NULL!	1	0	#NULL!	1	0	#NULL!		#NULL!
2_B2_35	#NULL!	70	90	#NULL!	70	#NULL!	#NULL!	65	#NULL!	80	50	#NULL!	70	60	#NULL!		#NULL!	1	1	#NULL!	1	#NULL!	#NULL!	1	#NULL!	1	1	#NULL!	1	1	#NULL!		#NULL!	1	1	#NULL!	1	#NULL!	#NULL!	1	#NULL!	1	0	#NULL!	1	1	#NULL!		#NULL!
2_B2_36	#NULL!	70	80	#NULL!	70	#NULL!	#NULL!	65	#NULL!	60	50	#NULL!	60	40	#NULL!		#NULL!	1	1	#NULL!	1	#NULL!	#NULL!	1	#NULL!	1	1	#NULL!	1	0	#NULL!		#NULL!	1	1	#NULL!	1	#NULL!	#NULL!	1	#NULL!	1	0	#NULL!	1	0	#NULL!		#NULL!
2_B2_37	#NULL!	80	90	#NULL!	75	#NULL!	#NULL!	70	#NULL!	70	50	#NULL!	70	50	#NULL!		#NULL!	1	1	#NULL!	1	#NULL!	#NULL!	1	#NULL!	1	1	#NULL!	1	1	#NULL!		#NULL!	1	1	#NULL!	1	#NULL!	#NULL!	1	#NULL!	1	0	#NULL!	1	0	#NULL!		#NULL!
2_B2_38	#NULL!	70	80	#NULL!	70	#NULL!	#NULL!	70	#NULL!	60	50	#NULL!	70	40	#NULL!		#NULL!	1	1	#NULL!	1	#NULL!	#NULL!	1	#NULL!	1	1	#NULL!	1	0	#NULL!		#NULL!	1	1	#NULL!	1	#NULL!	#NULL!	1	#NULL!	1	0	#NULL!	1	0	#NULL!		#NULL!
2_B2_39	#NULL!	70	80	#NULL!	70	#NULL!	#NULL!	65	#NULL!	60	50	#NULL!	70	30	#NULL!		#NULL!	1	1	#NULL!	1	#NULL!	#NULL!	1	#NULL!	1	1	#NULL!	1	0	#NULL!		#NULL!	1	1	#NULL!	1	#NULL!	#NULL!	1	#NULL!	1	0	#NULL!	1	0	#NULL!		#NULL!
2_B2_40	#NULL!	65	80	#NULL!	70	#NULL!	#NULL!	55	#NULL!	50	50	#NULL!	60	30	#NULL!		#NULL!	1	1	#NULL!	1	#NULL!	#NULL!	1	#NULL!	1	1	#NULL!	1	0	#NULL!		#NULL!	1	1	#NULL!	1	#NULL!	#NULL!	0	#NULL!	0	0	#NULL!	1	0	#NULL!		#NULL!
2_B2_41	#NULL!	65	70	#NULL!	65	#NULL!	#NULL!	65	#NULL!	60	50	#NULL!	70	30	#NULL!		#NULL!	1	1	#NULL!	1	#NULL!	#NULL!	1	#NULL!	1	1	#NULL!	1	0	#NULL!		#NULL!	1	1	#NULL!	1	#NULL!	#NULL!	1	#NULL!	1	0	#NULL!	1	0	#NULL!		#NULL!
2_B2_42	#NULL!	60	80	#NULL!	70	#NULL!	#NULL!	60	#NULL!	70	50	#NULL!	70	40	#NULL!		#NULL!	1	1	#NULL!	1	#NULL!	#NULL!	1	#NULL!	1	1	#NULL!	1	0	#NULL!		#NULL!	1	1	#NULL!	1	#NULL!	#NULL!	1	#NULL!	1	0	#NULL!	1	0	#NULL!		#NULL!
2_B2_43	#NULL!	65	70	#NULL!	70	#NULL!	#NULL!	70	#NULL!	50	50	#NULL!	60	40	#NULL!		#NULL!	1	1	#NULL!	1	#NULL!	#NULL!	1	#NULL!	1	1	#NULL!	1	0	#NULL!		#NULL!	1	1	#NULL!	1	#NULL!	#NULL!	1	#NULL!	0	0	#NULL!	1	0	#NULL!		#NULL!
2_B2_44	#NULL!	70	80	#NULL!	70	#NULL!	#NULL!	65	#NULL!	60	60	#NULL!	60	40	#NULL!		#NULL!	1	1	#NULL!	1	#NULL!	#NULL!	1	#NULL!	1	1	#NULL!	1	0	#NULL!		#NULL!	1	1	#NULL!	1	#NULL!	#NULL!	1	#NULL!	1	1	#NULL!	1	0	#NULL!		#NULL!
2_B2_45	#NULL!	70	50	#NULL!	60	#NULL!	#NULL!	65	#NULL!	70	50	#NULL!	70	50	#NULL!		#NULL!	1	1	#NULL!	1	#NULL!	#NULL!	1	#NULL!	1	1	#NULL!	1	1	#NULL!		#NULL!	1	0	#NULL!	1	#NULL!	#NULL!	1	#NULL!	1	0	#NULL!	1	0	#NULL!		#NULL!
2_B2_46	#NULL!	70	70	#NULL!	65	#NULL!	#NULL!	60	#NULL!	60	50	#NULL!	60	50	#NULL!		#NULL!	1	1	#NULL!	1	#NULL!	#NULL!	1	#NULL!	1	1	#NULL!	1	1	#NULL!		#NULL!	1	1	#NULL!	1	#NULL!	#NULL!	1	#NULL!	1	0	#NULL!	1	0	#NULL!		#NULL!
2_B2_47	#NULL!	65	90	#NULL!	65	#NULL!	#NULL!	55	#NULL!	60	50	#NULL!	60	50	#NULL!		#NULL!	1	1	#NULL!	1	#NULL!	#NULL!	1	#NULL!	1	1	#NULL!	1	1	#NULL!		#NULL!	1	1	#NULL!	1	#NULL!	#NULL!	0	#NULL!	1	0	#NULL!	1	0	#NULL!		#NULL!
2_B2_48	#NULL!	70	80	#NULL!	70	#NULL!	#NULL!	55	#NULL!	50	50	#NULL!	60	30	#NULL!		#NULL!	1	1	#NULL!	1	#NULL!	#NULL!	1	#NULL!	1	1	#NULL!	1	0	#NULL!		#NULL!	1	1	#NULL!	1	#NULL!	#NULL!	0	#NULL!	0	0	#NULL!	1	0	#NULL!		#NULL!
2_B2_49	#NULL!	65	70	#NULL!	60	#NULL!	#NULL!	65	#NULL!	50	70	#NULL!	60	30	#NULL!		#NULL!	1	1	#NULL!	1	#NULL!	#NULL!	1	#NULL!	1	1	#NULL!	1	0	#NULL!		#NULL!	1	1	#NULL!	1	#NULL!	#NULL!	1	#NULL!	0	1	#NULL!	1	0	#NULL!		#NULL!
2_B2_50	#NULL!	65	70	#NULL!	65	#NULL!	#NULL!	60	#NULL!	60	60	#NULL!	70	50	#NULL!		#NULL!	1	1	#NULL!	1	#NULL!	#NULL!	1	#NULL!	1	1	#NULL!	1	1	#NULL!		#NULL!	1	1	#NULL!	1	#NULL!	#NULL!	1	#NULL!	1	1	#NULL!	1	0	#NULL!		#NULL!
2_B2_51	#NULL!	65	70	#NULL!	60	#NULL!	#NULL!	55	#NULL!	60	50	#NULL!	60	30	#NULL!		#NULL!	1	1	#NULL!	1	#NULL!	#NULL!	1	#NULL!	1	1	#NULL!	1	0	#NULL!		#NULL!	1	1	#NULL!	1	#NULL!	#NULL!	0	#NULL!	1	0	#NULL!	1	0	#NULL!		#NULL!
2_B2_52	#NULL!	60	50	#NULL!	55	#NULL!	#NULL!	70	#NULL!	60	50	#NULL!	60	40	#NULL!		#NULL!	1	1	#NULL!	1	#NULL!	#NULL!	1	#NULL!	1	1	#NULL!	1	0	#NULL!		#NULL!	1	0	#NULL!	0	#NULL!	#NULL!	1	#NULL!	1	0	#NULL!	1	0	#NULL!		#NULL!
2_B2_53	#NULL!	60	70	#NULL!	65	#NULL!	#NULL!	65	#NULL!	60	40	#NULL!	70	30	#NULL!		#NULL!	1	1	#NULL!	1	#NULL!	#NULL!	1	#NULL!	1	0	#NULL!	1	0	#NULL!		#NULL!	1	1	#NULL!	1	#NULL!	#NULL!	1	#NULL!	1	0	#NULL!	1	0	#NULL!		#NULL!
2_B2_54	#NULL!	65	80	#NULL!	80	#NULL!	#NULL!	75	#NULL!	60	50	#NULL!	70	50	#NULL!		#NULL!	1	1	#NULL!	1	#NULL!	#NULL!	1	#NULL!	1	1	#NULL!	1	1	#NULL!		#NULL!	1	1	#NULL!	1	#NULL!	#NULL!	1	#NULL!	1	0	#NULL!	1	0	#NULL!		#NULL!
2_B2_55	#NULL!	70	70	#NULL!	85	#NULL!	#NULL!	70	#NULL!	60	50	#NULL!	70	30	#NULL!		#NULL!	1	1	#NULL!	1	#NULL!	#NULL!	1	#NULL!	1	1	#NULL!	1	0	#NULL!		#NULL!	1	1	#NULL!	1	#NULL!	#NULL!	1	#NULL!	1	0	#NULL!	1	0	#NULL!		#NULL!
2_B2_56	#NULL!	65	60	#NULL!	70	#NULL!	#NULL!	55	#NULL!	60	50	#NULL!	60	30	#NULL!		#NULL!	1	1	#NULL!	1	#NULL!	#NULL!	1	#NULL!	1	1	#NULL!	1	0	#NULL!		#NULL!	1	1	#NULL!	1	#NULL!	#NULL!	0	#NULL!	1	0	#NULL!	1	0	#NULL!		#NULL!
2_B2_57	#NULL!	70	70	#NULL!	70	#NULL!	#NULL!	60	#NULL!	60	50	#NULL!	60	50	#NULL!		#NULL!	1	1	#NULL!	1	#NULL!	#NULL!	1	#NULL!	1	1	#NULL!	1	1	#NULL!		#NULL!	1	1	#NULL!	1	#NULL!	#NULL!	1	#NULL!	1	0	#NULL!	1	0	#NULL!		#NULL!
2_B2_58	#NULL!	65	70	#NULL!	70	#NULL!	#NULL!	60	#NULL!	70	60	#NULL!	70	40	#NULL!		#NULL!	1	1	#NULL!	1	#NULL!	#NULL!	1	#NULL!	1	1	#NULL!	1	0	#NULL!		#NULL!	1	1	#NULL!	1	#NULL!	#NULL!	1	#NULL!	1	1	#NULL!	1	0	#NULL!		#NULL!
2_B2_59	#NULL!	60	70	#NULL!	60	#NULL!	#NULL!	55	#NULL!	60	50	#NULL!	60	40	#NULL!		#NULL!	1	1	#NULL!	1	#NULL!	#NULL!	1	#NULL!	1	1	#NULL!	1	0	#NULL!		#NULL!	1	1	#NULL!	1	#NULL!	#NULL!	0	#NULL!	1	0	#NULL!	1	0	#NULL!		#NULL!
2_B2_60	#NULL!	75	80	#NULL!	70	#NULL!	#NULL!	65	#NULL!	60	50	#NULL!	60	50	#NULL!		#NULL!	1	1	#NULL!	1	#NULL!	#NULL!	1	#NULL!	1	1	#NULL!	1	1	#NULL!		#NULL!	1	1	#NULL!	1	#NULL!	#NULL!	1	#NULL!	1	0	#NULL!	1	0	#NULL!		#NULL!
2_B2_61	#NULL!	70	80	#NULL!	65	#NULL!	#NULL!	70	#NULL!	60	50	#NULL!	60	30	#NULL!		#NULL!	1	1	#NULL!	1	#NULL!	#NULL!	1	#NULL!	1	1	#NULL!	1	0	#NULL!		#NULL!	1	1	#NULL!	1	#NULL!	#NULL!	1	#NULL!	1	0	#NULL!	1	0	#NULL!		#NULL!
2_B2_62	#NULL!	65	80	#NULL!	70	#NULL!	#NULL!	65	#NULL!	50	50	#NULL!	60	30	#NULL!		#NULL!	1	1	#NULL!	1	#NULL!	#NULL!	1	#NULL!	1	1	#NULL!	1	0	#NULL!		#NULL!	1	1	#NULL!	1	#NULL!	#NULL!	1	#NULL!	0	0	#NULL!	1	0	#NULL!		#NULL!
2_B2_63	#NULL!	65	70	#NULL!	70	#NULL!	#NULL!	55	#NULL!	60	50	#NULL!	60	40	#NULL!		#NULL!	1	1	#NULL!	1	#NULL!	#NULL!	1	#NULL!	1	1	#NULL!	1	0	#NULL!		#NULL!	1	1	#NULL!	1	#NULL!	#NULL!	0	#NULL!	1	0	#NULL!	1	0	#NULL!		#NULL!
2_B2_64	#NULL!	65	70	#NULL!	65	#NULL!	#NULL!	60	#NULL!	50	60	#NULL!	60	40	#NULL!		#NULL!	1	1	#NULL!	1	#NULL!	#NULL!	1	#NULL!	1	1	#NULL!	1	0	#NULL!		#NULL!	1	1	#NULL!	1	#NULL!	#NULL!	1	#NULL!	0	1	#NULL!	1	0	#NULL!		#NULL!
2_B2_65	#NULL!	65	60	#NULL!	60	#NULL!	#NULL!	65	#NULL!	50	60	#NULL!	60	30	#NULL!		#NULL!	1	1	#NULL!	1	#NULL!	#NULL!	1	#NULL!	1	1	#NULL!	1	0	#NULL!		#NULL!	1	1	#NULL!	1	#NULL!	#NULL!	1	#NULL!	0	1	#NULL!	1	0	#NULL!		#NULL!
2_B2_66	#NULL!	60	80	#NULL!	55	#NULL!	#NULL!	60	#NULL!	60	60	#NULL!	70	30	#NULL!		#NULL!	1	1	#NULL!	1	#NULL!	#NULL!	1	#NULL!	1	1	#NULL!	1	0	#NULL!		#NULL!	1	1	#NULL!	0	#NULL!	#NULL!	1	#NULL!	1	1	#NULL!	1	0	#NULL!		#NULL!
2_B2_67	#NULL!	70	80	#NULL!	70	#NULL!	#NULL!	70	#NULL!	50	70	#NULL!	60	40	#NULL!		#NULL!	1	1	#NULL!	1	#NULL!	#NULL!	1	#NULL!	1	1	#NULL!	1	0	#NULL!		#NULL!	1	1	#NULL!	1	#NULL!	#NULL!	1	#NULL!	0	1	#NULL!	1	0	#NULL!		#NULL!
2_B2_68	#NULL!	60	80	#NULL!	70	#NULL!	#NULL!	65	#NULL!	60	50	#NULL!	60	40	#NULL!		#NULL!	1	1	#NULL!	1	#NULL!	#NULL!	1	#NULL!	1	1	#NULL!	1	0	#NULL!		#NULL!	1	1	#NULL!	1	#NULL!	#NULL!	1	#NULL!	1	0	#NULL!	1	0	#NULL!		#NULL!
2_B2_69	#NULL!	60	60	#NULL!	65	#NULL!	#NULL!	70	#NULL!	50	50	#NULL!	60	30	#NULL!		#NULL!	1	1	#NULL!	1	#NULL!	#NULL!	1	#NULL!	1	1	#NULL!	1	0	#NULL!		#NULL!	1	1	#NULL!	1	#NULL!	#NULL!	1	#NULL!	0	0	#NULL!	1	0	#NULL!		#NULL!
2_B2_70	#NULL!	70	60	#NULL!	65	#NULL!	#NULL!	65	#NULL!	40	50	#NULL!	60	30	#NULL!		#NULL!	1	1	#NULL!	1	#NULL!	#NULL!	1	#NULL!	0	1	#NULL!	1	0	#NULL!		#NULL!	1	1	#NULL!	1	#NULL!	#NULL!	1	#NULL!	0	0	#NULL!	1	0	#NULL!		#NULL!
2_B2_71	#NULL!	70	70	#NULL!	65	#NULL!	#NULL!	65	#NULL!	60	50	#NULL!	70	40	#NULL!		#NULL!	1	1	#NULL!	1	#NULL!	#NULL!	1	#NULL!	1	1	#NULL!	1	0	#NULL!		#NULL!	1	1	#NULL!	1	#NULL!	#NULL!	1	#NULL!	1	0	#NULL!	1	0	#NULL!		#NULL!
2_B2_72	#NULL!	75	80	#NULL!	70	#NULL!	#NULL!	60	#NULL!	70	50	#NULL!	60	60	#NULL!		#NULL!	1	1	#NULL!	1	#NULL!	#NULL!	1	#NULL!	1	1	#NULL!	1	1	#NULL!		#NULL!	1	1	#NULL!	1	#NULL!	#NULL!	1	#NULL!	1	0	#NULL!	1	1	#NULL!		#NULL!
2_B2_73	#NULL!	70	70	#NULL!	65	#NULL!	#NULL!	60	#NULL!	80	50	#NULL!	60	40	#NULL!		#NULL!	1	1	#NULL!	1	#NULL!	#NULL!	1	#NULL!	1	1	#NULL!	1	0	#NULL!		#NULL!	1	1	#NULL!	1	#NULL!	#NULL!	1	#NULL!	1	0	#NULL!	1	0	#NULL!		#NULL!
2_B2_74	#NULL!	65	60	#NULL!	65	#NULL!	#NULL!	65	#NULL!	60	60	#NULL!	60	30	#NULL!		#NULL!	1	1	#NULL!	1	#NULL!	#NULL!	1	#NULL!	1	1	#NULL!	1	0	#NULL!		#NULL!	1	1	#NULL!	1	#NULL!	#NULL!	1	#NULL!	1	1	#NULL!	1	0	#NULL!		#NULL!
2_B2_75	#NULL!	70	90	#NULL!	75	#NULL!	#NULL!	70	#NULL!	60	60	#NULL!	70	50	#NULL!		#NULL!	1	1	#NULL!	1	#NULL!	#NULL!	1	#NULL!	1	1	#NULL!	1	1	#NULL!		#NULL!	1	1	#NULL!	1	#NULL!	#NULL!	1	#NULL!	1	1	#NULL!	1	0	#NULL!		#NULL!
2_B2_76	#NULL!	65	70	#NULL!	65	#NULL!	#NULL!	55	#NULL!	50	60	#NULL!	50	30	#NULL!		#NULL!	1	1	#NULL!	1	#NULL!	#NULL!	1	#NULL!	1	1	#NULL!	1	0	#NULL!		#NULL!	1	1	#NULL!	1	#NULL!	#NULL!	0	#NULL!	0	1	#NULL!	0	0	#NULL!		#NULL!
2_B2_77	#NULL!	70	80	#NULL!	65	#NULL!	#NULL!	65	#NULL!	60	50	#NULL!	70	60	#NULL!		#NULL!	1	1	#NULL!	1	#NULL!	#NULL!	1	#NULL!	1	1	#NULL!	1	1	#NULL!		#NULL!	1	1	#NULL!	1	#NULL!	#NULL!	1	#NULL!	1	0	#NULL!	1	1	#NULL!		#NULL!
2_B2_78	#NULL!	75	80	#NULL!	70	#NULL!	#NULL!	60	#NULL!	60	50	#NULL!	70	30	#NULL!		#NULL!	1	1	#NULL!	1	#NULL!	#NULL!	1	#NULL!	1	1	#NULL!	1	0	#NULL!		#NULL!	1	1	#NULL!	1	#NULL!	#NULL!	1	#NULL!	1	0	#NULL!	1	0	#NULL!		#NULL!
2_B2_79	#NULL!	70	80	#NULL!	70	#NULL!	#NULL!	60	#NULL!	50	50	#NULL!	60	40	#NULL!		#NULL!	1	1	#NULL!	1	#NULL!	#NULL!	1	#NULL!	1	1	#NULL!	1	0	#NULL!		#NULL!	1	1	#NULL!	1	#NULL!	#NULL!	1	#NULL!	0	0	#NULL!	1	0	#NULL!		#NULL!
2_B2_80	#NULL!	70	90	#NULL!	65	#NULL!	#NULL!	70	#NULL!	60	60	#NULL!	60	40	#NULL!		#NULL!	1	1	#NULL!	1	#NULL!	#NULL!	1	#NULL!	1	1	#NULL!	1	0	#NULL!		#NULL!	1	1	#NULL!	1	#NULL!	#NULL!	1	#NULL!	1	1	#NULL!	1	0	#NULL!		#NULL!
2_B2_81	#NULL!	75	90	#NULL!	65	#NULL!	#NULL!	65	#NULL!	60	60	#NULL!	70	40	#NULL!		#NULL!	1	1	#NULL!	1	#NULL!	#NULL!	1	#NULL!	1	1	#NULL!	1	0	#NULL!		#NULL!	1	1	#NULL!	1	#NULL!	#NULL!	1	#NULL!	1	1	#NULL!	1	0	#NULL!		#NULL!
2_B2_82	#NULL!	70	90	#NULL!	80	#NULL!	#NULL!	70	#NULL!	70	80	#NULL!	70	50	#NULL!		#NULL!	1	1	#NULL!	1	#NULL!	#NULL!	1	#NULL!	1	1	#NULL!	1	1	#NULL!		#NULL!	1	1	#NULL!	1	#NULL!	#NULL!	1	#NULL!	1	1	#NULL!	1	0	#NULL!		#NULL!
2_B2_83	#NULL!	70	90	#NULL!	70	#NULL!	#NULL!	75	#NULL!	70	70	#NULL!	80	50	#NULL!		#NULL!	1	1	#NULL!	1	#NULL!	#NULL!	1	#NULL!	1	1	#NULL!	1	1	#NULL!		#NULL!	1	1	#NULL!	1	#NULL!	#NULL!	1	#NULL!	1	1	#NULL!	1	0	#NULL!		#NULL!
2_B2_84	#NULL!	60	90	#NULL!	65	#NULL!	#NULL!	75	#NULL!	70	50	#NULL!	60	40	#NULL!		#NULL!	1	1	#NULL!	1	#NULL!	#NULL!	1	#NULL!	1	1	#NULL!	1	0	#NULL!		#NULL!	1	1	#NULL!	1	#NULL!	#NULL!	1	#NULL!	1	0	#NULL!	1	0	#NULL!		#NULL!
2_B2_85	#NULL!	70	90	#NULL!	65	#NULL!	#NULL!	65	#NULL!	80	50	#NULL!	70	40	#NULL!		#NULL!	1	1	#NULL!	1	#NULL!	#NULL!	1	#NULL!	1	1	#NULL!	1	0	#NULL!		#NULL!	1	1	#NULL!	1	#NULL!	#NULL!	1	#NULL!	1	0	#NULL!	1	0	#NULL!		#NULL!
2_B2_86	#NULL!	70	80	#NULL!	80	#NULL!	#NULL!	60	#NULL!	60	50	#NULL!	70	50	#NULL!		#NULL!	1	1	#NULL!	1	#NULL!	#NULL!	1	#NULL!	1	1	#NULL!	1	1	#NULL!		#NULL!	1	1	#NULL!	1	#NULL!	#NULL!	1	#NULL!	1	0	#NULL!	1	0	#NULL!		#NULL!
2_B2_87	#NULL!	65	70	#NULL!	60	#NULL!	#NULL!	70	#NULL!	50	60	#NULL!	60	40	#NULL!		#NULL!	1	1	#NULL!	1	#NULL!	#NULL!	1	#NULL!	1	1	#NULL!	1	0	#NULL!		#NULL!	1	1	#NULL!	1	#NULL!	#NULL!	1	#NULL!	0	1	#NULL!	1	0	#NULL!		#NULL!
2_B2_88	#NULL!	60	80	#NULL!	65	#NULL!	#NULL!	65	#NULL!	60	60	#NULL!	60	30	#NULL!		#NULL!	1	1	#NULL!	1	#NULL!	#NULL!	1	#NULL!	1	1	#NULL!	1	0	#NULL!		#NULL!	1	1	#NULL!	1	#NULL!	#NULL!	1	#NULL!	1	1	#NULL!	1	0	#NULL!		#NULL!
2_B2_89	#NULL!	75	80	#NULL!	65	#NULL!	#NULL!	75	#NULL!	80	50	#NULL!	70	40	#NULL!		#NULL!	1	1	#NULL!	1	#NULL!	#NULL!	1	#NULL!	1	1	#NULL!	1	0	#NULL!		#NULL!	1	1	#NULL!	1	#NULL!	#NULL!	1	#NULL!	1	0	#NULL!	1	0	#NULL!		#NULL!
2_B2_90	#NULL!	70	70	#NULL!	60	#NULL!	#NULL!	65	#NULL!	70	50	#NULL!	70	40	#NULL!		#NULL!	1	1	#NULL!	1	#NULL!	#NULL!	1	#NULL!	1	1	#NULL!	1	0	#NULL!		#NULL!	1	1	#NULL!	1	#NULL!	#NULL!	1	#NULL!	1	0	#NULL!	1	0	#NULL!		#NULL!
2_B2_91	#NULL!	70	70	#NULL!	55	#NULL!	#NULL!	60	#NULL!	60	50	#NULL!	70	50	#NULL!		#NULL!	1	1	#NULL!	1	#NULL!	#NULL!	1	#NULL!	1	1	#NULL!	1	1	#NULL!		#NULL!	1	1	#NULL!	0	#NULL!	#NULL!	1	#NULL!	1	0	#NULL!	1	0	#NULL!		#NULL!
2_B2_92	#NULL!	65	70	#NULL!	65	#NULL!	#NULL!	60	#NULL!	50	50	#NULL!	60	40	#NULL!		#NULL!	1	1	#NULL!	1	#NULL!	#NULL!	1	#NULL!	1	1	#NULL!	1	0	#NULL!		#NULL!	1	1	#NULL!	1	#NULL!	#NULL!	1	#NULL!	0	0	#NULL!	1	0	#NULL!		#NULL!
2_B2_93	#NULL!	65	70	#NULL!	70	#NULL!	#NULL!	65	#NULL!	60	50	#NULL!	60	40	#NULL!		#NULL!	1	1	#NULL!	1	#NULL!	#NULL!	1	#NULL!	1	1	#NULL!	1	0	#NULL!		#NULL!	1	1	#NULL!	1	#NULL!	#NULL!	1	#NULL!	1	0	#NULL!	1	0	#NULL!		#NULL!
2_B2_94	#NULL!	60	80	#NULL!	65	#NULL!	#NULL!	70	#NULL!	60	50	#NULL!	65	30	#NULL!		#NULL!	1	1	#NULL!	1	#NULL!	#NULL!	1	#NULL!	1	1	#NULL!	1	0	#NULL!		#NULL!	1	1	#NULL!	1	#NULL!	#NULL!	1	#NULL!	1	0	#NULL!	1	0	#NULL!		#NULL!
3_B2_01	50	#NULL!	#NULL!	70	#NULL!	50	70	#NULL!	70	#NULL!	#NULL!	60	80	#NULL!	70		1	#NULL!	#NULL!	1	#NULL!	1	1	#NULL!	1	#NULL!	#NULL!	1	1	#NULL!	1		0	#NULL!	#NULL!	1	#NULL!	0	1	#NULL!	1	#NULL!	#NULL!	1	1	#NULL!	1		0
3_A1_02	70	#NULL!	#NULL!	70	#NULL!	70	70	#NULL!	70	#NULL!	#NULL!	60	60	#NULL!	70		1	#NULL!	#NULL!	1	#NULL!	1	1	#NULL!	1	#NULL!	#NULL!	1	1	#NULL!	1		1	#NULL!	#NULL!	1	#NULL!	1	1	#NULL!	1	#NULL!	#NULL!	1	1	#NULL!	1		1
3_B2_03	80	#NULL!	#NULL!	70	#NULL!	80	70	#NULL!	60	#NULL!	#NULL!	60	70	#NULL!	80		1	#NULL!	#NULL!	1	#NULL!	1	1	#NULL!	1	#NULL!	#NULL!	1	1	#NULL!	1		1	#NULL!	#NULL!	1	#NULL!	1	1	#NULL!	1	#NULL!	#NULL!	1	1	#NULL!	1		1
3_A1_04	50	#NULL!	#NULL!	70	#NULL!	50	70	#NULL!	60	#NULL!	#NULL!	40	70	#NULL!	80		1	#NULL!	#NULL!	1	#NULL!	1	1	#NULL!	1	#NULL!	#NULL!	0	1	#NULL!	1		0	#NULL!	#NULL!	1	#NULL!	0	1	#NULL!	1	#NULL!	#NULL!	0	1	#NULL!	1		0
3_A1_05	30	#NULL!	#NULL!	70	#NULL!	70	70	#NULL!	60	#NULL!	#NULL!	50	70	#NULL!	80		0	#NULL!	#NULL!	1	#NULL!	1	1	#NULL!	1	#NULL!	#NULL!	1	1	#NULL!	1		0	#NULL!	#NULL!	1	#NULL!	1	1	#NULL!	1	#NULL!	#NULL!	0	1	#NULL!	1		0
3_B2_06	70	#NULL!	#NULL!	80	#NULL!	40	70	#NULL!	60	#NULL!	#NULL!	60	70	#NULL!	80		1	#NULL!	#NULL!	1	#NULL!	0	1	#NULL!	1	#NULL!	#NULL!	1	1	#NULL!	1		1	#NULL!	#NULL!	1	#NULL!	0	1	#NULL!	1	#NULL!	#NULL!	1	1	#NULL!	1		1
3_A1_07	70	#NULL!	#NULL!	60	#NULL!	90	70	#NULL!	50	#NULL!	#NULL!	70	60	#NULL!	80		1	#NULL!	#NULL!	1	#NULL!	1	1	#NULL!	1	#NULL!	#NULL!	1	1	#NULL!	1		1	#NULL!	#NULL!	1	#NULL!	1	1	#NULL!	0	#NULL!	#NULL!	1	1	#NULL!	1		1
3_A1_08	80	#NULL!	#NULL!	70	#NULL!	90	80	#NULL!	70	#NULL!	#NULL!	60	60	#NULL!	80		1	#NULL!	#NULL!	1	#NULL!	1	1	#NULL!	1	#NULL!	#NULL!	1	1	#NULL!	1		1	#NULL!	#NULL!	1	#NULL!	1	1	#NULL!	1	#NULL!	#NULL!	1	1	#NULL!	1		1
3_A1_09	80	#NULL!	#NULL!	70	#NULL!	90	70	#NULL!	80	#NULL!	#NULL!	60	70	#NULL!	60		1	#NULL!	#NULL!	1	#NULL!	1	1	#NULL!	1	#NULL!	#NULL!	1	1	#NULL!	1		1	#NULL!	#NULL!	1	#NULL!	1	1	#NULL!	1	#NULL!	#NULL!	1	1	#NULL!	1		1
3_B2_10	80	#NULL!	#NULL!	80	#NULL!	80	60	#NULL!	70	#NULL!	#NULL!	80	70	#NULL!	60		1	#NULL!	#NULL!	1	#NULL!	1	1	#NULL!	1	#NULL!	#NULL!	1	1	#NULL!	1		1	#NULL!	#NULL!	1	#NULL!	1	1	#NULL!	1	#NULL!	#NULL!	1	1	#NULL!	1		1
3_B2_11	50	#NULL!	#NULL!	80	#NULL!	90	70	#NULL!	80	#NULL!	#NULL!	80	70	#NULL!	70		1	#NULL!	#NULL!	1	#NULL!	1	1	#NULL!	1	#NULL!	#NULL!	1	1	#NULL!	1		0	#NULL!	#NULL!	1	#NULL!	1	1	#NULL!	1	#NULL!	#NULL!	1	1	#NULL!	1		0
3_A1_12	40	#NULL!	#NULL!	80	#NULL!	80	70	#NULL!	70	#NULL!	#NULL!	80	60	#NULL!	70		0	#NULL!	#NULL!	1	#NULL!	1	1	#NULL!	1	#NULL!	#NULL!	1	1	#NULL!	1		0	#NULL!	#NULL!	1	#NULL!	1	1	#NULL!	1	#NULL!	#NULL!	1	1	#NULL!	1		0
3_A1_13	30	#NULL!	#NULL!	70	#NULL!	50	50	#NULL!	70	#NULL!	#NULL!	70	60	#NULL!	60		0	#NULL!	#NULL!	1	#NULL!	1	1	#NULL!	1	#NULL!	#NULL!	1	1	#NULL!	1		0	#NULL!	#NULL!	1	#NULL!	0	0	#NULL!	1	#NULL!	#NULL!	1	1	#NULL!	1		0
3_A1_14	30	#NULL!	#NULL!	70	#NULL!	70	60	#NULL!	70	#NULL!	#NULL!	70	70	#NULL!	60		0	#NULL!	#NULL!	1	#NULL!	1	1	#NULL!	1	#NULL!	#NULL!	1	1	#NULL!	1		0	#NULL!	#NULL!	1	#NULL!	1	1	#NULL!	1	#NULL!	#NULL!	1	1	#NULL!	1		0
3_A1_15	40	#NULL!	#NULL!	60	#NULL!	60	70	#NULL!	70	#NULL!	#NULL!	60	70	#NULL!	50		0	#NULL!	#NULL!	1	#NULL!	1	1	#NULL!	1	#NULL!	#NULL!	1	1	#NULL!	1		0	#NULL!	#NULL!	1	#NULL!	1	1	#NULL!	1	#NULL!	#NULL!	1	1	#NULL!	0		0
3_B2_16	80	#NULL!	#NULL!	70	#NULL!	80	80	#NULL!	75	#NULL!	#NULL!	80	60	#NULL!	70		1	#NULL!	#NULL!	1	#NULL!	1	1	#NULL!	1	#NULL!	#NULL!	1	1	#NULL!	1		1	#NULL!	#NULL!	1	#NULL!	1	1	#NULL!	1	#NULL!	#NULL!	1	1	#NULL!	1		1
3_A1_17	60	#NULL!	#NULL!	70	#NULL!	70	70	#NULL!	70	#NULL!	#NULL!	60	60	#NULL!	60		1	#NULL!	#NULL!	1	#NULL!	1	1	#NULL!	1	#NULL!	#NULL!	1	1	#NULL!	1		1	#NULL!	#NULL!	1	#NULL!	1	1	#NULL!	1	#NULL!	#NULL!	1	1	#NULL!	1		0
3_A1_18	80	#NULL!	#NULL!	70	#NULL!	60	60	#NULL!	75	#NULL!	#NULL!	70	50	#NULL!	60		1	#NULL!	#NULL!	1	#NULL!	1	1	#NULL!	1	#NULL!	#NULL!	1	1	#NULL!	1		1	#NULL!	#NULL!	1	#NULL!	1	1	#NULL!	1	#NULL!	#NULL!	1	0	#NULL!	1		1
3_A1_19	60	#NULL!	#NULL!	70	#NULL!	50	70	#NULL!	80	#NULL!	#NULL!	70	70	#NULL!	70		1	#NULL!	#NULL!	1	#NULL!	1	1	#NULL!	1	#NULL!	#NULL!	1	1	#NULL!	1		1	#NULL!	#NULL!	1	#NULL!	0	1	#NULL!	1	#NULL!	#NULL!	1	1	#NULL!	1		0
3_A1_20	80	#NULL!	#NULL!	60	#NULL!	40	80	#NULL!	70	#NULL!	#NULL!	70	60	#NULL!	50		1	#NULL!	#NULL!	1	#NULL!	0	1	#NULL!	1	#NULL!	#NULL!	1	1	#NULL!	1		1	#NULL!	#NULL!	1	#NULL!	0	1	#NULL!	1	#NULL!	#NULL!	1	1	#NULL!	0		1
3_B2_21	40	#NULL!	#NULL!	70	#NULL!	60	80	#NULL!	70	#NULL!	#NULL!	60	60	#NULL!	70		0	#NULL!	#NULL!	1	#NULL!	1	1	#NULL!	1	#NULL!	#NULL!	1	1	#NULL!	1		0	#NULL!	#NULL!	1	#NULL!	1	1	#NULL!	1	#NULL!	#NULL!	1	1	#NULL!	1		0
3_B2_22	60	#NULL!	#NULL!	70	#NULL!	50	70	#NULL!	80	#NULL!	#NULL!	70	70	#NULL!	70		1	#NULL!	#NULL!	1	#NULL!	1	1	#NULL!	1	#NULL!	#NULL!	1	1	#NULL!	1		1	#NULL!	#NULL!	1	#NULL!	0	1	#NULL!	1	#NULL!	#NULL!	1	1	#NULL!	1		0
3_A1_23	40	#NULL!	#NULL!	60	#NULL!	40	60	#NULL!	70	#NULL!	#NULL!	50	70	#NULL!	50		0	#NULL!	#NULL!	1	#NULL!	0	1	#NULL!	1	#NULL!	#NULL!	1	1	#NULL!	1		0	#NULL!	#NULL!	1	#NULL!	0	1	#NULL!	1	#NULL!	#NULL!	0	1	#NULL!	0		0
3_A1_24	40	#NULL!	#NULL!	60	#NULL!	40	70	#NULL!	70	#NULL!	#NULL!	40	60	#NULL!	60		0	#NULL!	#NULL!	1	#NULL!	0	1	#NULL!	1	#NULL!	#NULL!	0	1	#NULL!	1		0	#NULL!	#NULL!	1	#NULL!	0	1	#NULL!	1	#NULL!	#NULL!	0	1	#NULL!	1		0
3_B2_25	80	#NULL!	#NULL!	70	#NULL!	60	80	#NULL!	70	#NULL!	#NULL!	50	60	#NULL!	80		1	#NULL!	#NULL!	1	#NULL!	1	1	#NULL!	1	#NULL!	#NULL!	1	1	#NULL!	1		1	#NULL!	#NULL!	1	#NULL!	1	1	#NULL!	1	#NULL!	#NULL!	0	1	#NULL!	1		1
3_B2_26	60	#NULL!	#NULL!	70	#NULL!	50	80	#NULL!	70	#NULL!	#NULL!	70	70	#NULL!	80		1	#NULL!	#NULL!	1	#NULL!	1	1	#NULL!	1	#NULL!	#NULL!	1	1	#NULL!	1		1	#NULL!	#NULL!	1	#NULL!	0	1	#NULL!	1	#NULL!	#NULL!	1	1	#NULL!	1		0
3_A1_27	80	#NULL!	#NULL!	70	#NULL!	90	90	#NULL!	80	#NULL!	#NULL!	90	70	#NULL!	80		1	#NULL!	#NULL!	1	#NULL!	1	1	#NULL!	1	#NULL!	#NULL!	1	1	#NULL!	1		1	#NULL!	#NULL!	1	#NULL!	1	1	#NULL!	1	#NULL!	#NULL!	1	1	#NULL!	1		1
3_A1_28	80	#NULL!	#NULL!	70	#NULL!	70	80	#NULL!	80	#NULL!	#NULL!	80	60	#NULL!	60		1	#NULL!	#NULL!	1	#NULL!	1	1	#NULL!	1	#NULL!	#NULL!	1	1	#NULL!	1		1	#NULL!	#NULL!	1	#NULL!	1	1	#NULL!	1	#NULL!	#NULL!	1	1	#NULL!	1		1
3_B2_29	40	#NULL!	#NULL!	60	#NULL!	50	70	#NULL!	70	#NULL!	#NULL!	60	70	#NULL!	50		0	#NULL!	#NULL!	1	#NULL!	1	1	#NULL!	1	#NULL!	#NULL!	1	1	#NULL!	1		0	#NULL!	#NULL!	1	#NULL!	0	1	#NULL!	1	#NULL!	#NULL!	1	1	#NULL!	0		0
3_A1_30	30	#NULL!	#NULL!	70	#NULL!	60	80	#NULL!	60	#NULL!	#NULL!	60	60	#NULL!	50		0	#NULL!	#NULL!	1	#NULL!	1	1	#NULL!	1	#NULL!	#NULL!	1	1	#NULL!	1		0	#NULL!	#NULL!	1	#NULL!	1	1	#NULL!	1	#NULL!	#NULL!	1	1	#NULL!	0		0
3_A1_31	20	#NULL!	#NULL!	60	#NULL!	50	70	#NULL!	50	#NULL!	#NULL!	40	60	#NULL!	50		0	#NULL!	#NULL!	1	#NULL!	1	1	#NULL!	1	#NULL!	#NULL!	0	1	#NULL!	1		0	#NULL!	#NULL!	1	#NULL!	0	1	#NULL!	0	#NULL!	#NULL!	0	1	#NULL!	0		0
3_A1_32	50	#NULL!	#NULL!	60	#NULL!	40	70	#NULL!	50	#NULL!	#NULL!	70	50	#NULL!	50		1	#NULL!	#NULL!	1	#NULL!	0	1	#NULL!	1	#NULL!	#NULL!	1	1	#NULL!	1		0	#NULL!	#NULL!	1	#NULL!	0	1	#NULL!	0	#NULL!	#NULL!	1	0	#NULL!	0		0
3_A1_33	80	#NULL!	#NULL!	70	#NULL!	70	80	#NULL!	70	#NULL!	#NULL!	80	60	#NULL!	60		1	#NULL!	#NULL!	1	#NULL!	1	1	#NULL!	1	#NULL!	#NULL!	1	1	#NULL!	1		1	#NULL!	#NULL!	1	#NULL!	1	1	#NULL!	1	#NULL!	#NULL!	1	1	#NULL!	1		1
3_A1_34	60	#NULL!	#NULL!	70	#NULL!	70	60	#NULL!	60	#NULL!	#NULL!	60	60	#NULL!	50		1	#NULL!	#NULL!	1	#NULL!	1	1	#NULL!	1	#NULL!	#NULL!	1	1	#NULL!	1		1	#NULL!	#NULL!	1	#NULL!	1	1	#NULL!	1	#NULL!	#NULL!	1	1	#NULL!	0		0
3_B2_35	80	#NULL!	#NULL!	70	#NULL!	60	80	#NULL!	80	#NULL!	#NULL!	80	70	#NULL!	60		1	#NULL!	#NULL!	1	#NULL!	1	1	#NULL!	1	#NULL!	#NULL!	1	1	#NULL!	1		1	#NULL!	#NULL!	1	#NULL!	1	1	#NULL!	1	#NULL!	#NULL!	1	1	#NULL!	1		1
3_B2_36	30	#NULL!	#NULL!	70	#NULL!	50	70	#NULL!	70	#NULL!	#NULL!	70	60	#NULL!	60		0	#NULL!	#NULL!	1	#NULL!	1	1	#NULL!	1	#NULL!	#NULL!	1	1	#NULL!	1		0	#NULL!	#NULL!	1	#NULL!	0	1	#NULL!	1	#NULL!	#NULL!	1	1	#NULL!	1		0
3_A1_37	40	#NULL!	#NULL!	70	#NULL!	60	70	#NULL!	70	#NULL!	#NULL!	70	60	#NULL!	60		0	#NULL!	#NULL!	1	#NULL!	1	1	#NULL!	1	#NULL!	#NULL!	1	1	#NULL!	1		0	#NULL!	#NULL!	1	#NULL!	1	1	#NULL!	1	#NULL!	#NULL!	1	1	#NULL!	1		0
3_A1_38	80	#NULL!	#NULL!	60	#NULL!	70	70	#NULL!	80	#NULL!	#NULL!	70	65	#NULL!	50		1	#NULL!	#NULL!	1	#NULL!	1	1	#NULL!	1	#NULL!	#NULL!	1	1	#NULL!	1		1	#NULL!	#NULL!	1	#NULL!	1	1	#NULL!	1	#NULL!	#NULL!	1	1	#NULL!	0		1
3_B2_39	60	#NULL!	#NULL!	70	#NULL!	60	70	#NULL!	70	#NULL!	#NULL!	80	60	#NULL!	70		1	#NULL!	#NULL!	1	#NULL!	1	1	#NULL!	1	#NULL!	#NULL!	1	1	#NULL!	1		1	#NULL!	#NULL!	1	#NULL!	1	1	#NULL!	1	#NULL!	#NULL!	1	1	#NULL!	1		0
3_A1_40	80	#NULL!	#NULL!	70	#NULL!	50	70	#NULL!	70	#NULL!	#NULL!	70	60	#NULL!	80		1	#NULL!	#NULL!	1	#NULL!	1	1	#NULL!	1	#NULL!	#NULL!	1	1	#NULL!	1		1	#NULL!	#NULL!	1	#NULL!	0	1	#NULL!	1	#NULL!	#NULL!	1	1	#NULL!	1		1
3_A1_41	60	#NULL!	#NULL!	70	#NULL!	60	70	#NULL!	70	#NULL!	#NULL!	70	70	#NULL!	70		1	#NULL!	#NULL!	1	#NULL!	1	1	#NULL!	1	#NULL!	#NULL!	1	1	#NULL!	1		1	#NULL!	#NULL!	1	#NULL!	1	1	#NULL!	1	#NULL!	#NULL!	1	1	#NULL!	1		0
3_B2_42	40	#NULL!	#NULL!	60	#NULL!	50	80	#NULL!	70	#NULL!	#NULL!	70	70	#NULL!	60		0	#NULL!	#NULL!	1	#NULL!	1	1	#NULL!	1	#NULL!	#NULL!	1	1	#NULL!	1		0	#NULL!	#NULL!	1	#NULL!	0	1	#NULL!	1	#NULL!	#NULL!	1	1	#NULL!	1		0
3_B2_43	30	#NULL!	#NULL!	60	#NULL!	30	60	#NULL!	70	#NULL!	#NULL!	60	60	#NULL!	50		0	#NULL!	#NULL!	1	#NULL!	0	1	#NULL!	1	#NULL!	#NULL!	1	1	#NULL!	1		0	#NULL!	#NULL!	1	#NULL!	0	1	#NULL!	1	#NULL!	#NULL!	1	1	#NULL!	0		0
3_B2_44	80	#NULL!	#NULL!	70	#NULL!	40	70	#NULL!	70	#NULL!	#NULL!	60	60	#NULL!	80		1	#NULL!	#NULL!	1	#NULL!	0	1	#NULL!	1	#NULL!	#NULL!	1	1	#NULL!	1		1	#NULL!	#NULL!	1	#NULL!	0	1	#NULL!	1	#NULL!	#NULL!	1	1	#NULL!	1		1
3_B2_45	70	#NULL!	#NULL!	80	#NULL!	60	70	#NULL!	70	#NULL!	#NULL!	70	65	#NULL!	80		1	#NULL!	#NULL!	1	#NULL!	1	1	#NULL!	1	#NULL!	#NULL!	1	1	#NULL!	1		1	#NULL!	#NULL!	1	#NULL!	1	1	#NULL!	1	#NULL!	#NULL!	1	1	#NULL!	1		1
3_B2_46	60	#NULL!	#NULL!	70	#NULL!	70	80	#NULL!	80	#NULL!	#NULL!	80	70	#NULL!	60		1	#NULL!	#NULL!	1	#NULL!	1	1	#NULL!	1	#NULL!	#NULL!	1	1	#NULL!	1		1	#NULL!	#NULL!	1	#NULL!	1	1	#NULL!	1	#NULL!	#NULL!	1	1	#NULL!	1		0
3_A1_47	40	#NULL!	#NULL!	70	#NULL!	50	60	#NULL!	85	#NULL!	#NULL!	80	65	#NULL!	70		0	#NULL!	#NULL!	1	#NULL!	1	1	#NULL!	1	#NULL!	#NULL!	1	1	#NULL!	1		0	#NULL!	#NULL!	1	#NULL!	0	1	#NULL!	1	#NULL!	#NULL!	1	1	#NULL!	1		0
3_A1_48	70	#NULL!	#NULL!	70	#NULL!	50	70	#NULL!	80	#NULL!	#NULL!	70	70	#NULL!	80		1	#NULL!	#NULL!	1	#NULL!	1	1	#NULL!	1	#NULL!	#NULL!	1	1	#NULL!	1		1	#NULL!	#NULL!	1	#NULL!	0	1	#NULL!	1	#NULL!	#NULL!	1	1	#NULL!	1		1
3_A1_49	50	#NULL!	#NULL!	70	#NULL!	50	70	#NULL!	70	#NULL!	#NULL!	60	65	#NULL!	70		1	#NULL!	#NULL!	1	#NULL!	1	1	#NULL!	1	#NULL!	#NULL!	1	1	#NULL!	1		0	#NULL!	#NULL!	1	#NULL!	0	1	#NULL!	1	#NULL!	#NULL!	1	1	#NULL!	1		0
3_A1_50	50	#NULL!	#NULL!	70	#NULL!	70	80	#NULL!	80	#NULL!	#NULL!	60	65	#NULL!	70		1	#NULL!	#NULL!	1	#NULL!	1	1	#NULL!	1	#NULL!	#NULL!	1	1	#NULL!	1		0	#NULL!	#NULL!	1	#NULL!	1	1	#NULL!	1	#NULL!	#NULL!	1	1	#NULL!	1		0
3_A1_51	70	#NULL!	#NULL!	80	#NULL!	60	70	#NULL!	70	#NULL!	#NULL!	70	60	#NULL!	60		1	#NULL!	#NULL!	1	#NULL!	1	1	#NULL!	1	#NULL!	#NULL!	1	1	#NULL!	1		1	#NULL!	#NULL!	1	#NULL!	1	1	#NULL!	1	#NULL!	#NULL!	1	1	#NULL!	1		1
3_A1_52	50	#NULL!	#NULL!	70	#NULL!	60	80	#NULL!	70	#NULL!	#NULL!	70	65	#NULL!	70		1	#NULL!	#NULL!	1	#NULL!	1	1	#NULL!	1	#NULL!	#NULL!	1	1	#NULL!	1		0	#NULL!	#NULL!	1	#NULL!	1	1	#NULL!	1	#NULL!	#NULL!	1	1	#NULL!	1		0
3_A1_53	60	#NULL!	#NULL!	60	#NULL!	40	80	#NULL!	80	#NULL!	#NULL!	60	65	#NULL!	70		1	#NULL!	#NULL!	1	#NULL!	0	1	#NULL!	1	#NULL!	#NULL!	1	1	#NULL!	1		1	#NULL!	#NULL!	1	#NULL!	0	1	#NULL!	1	#NULL!	#NULL!	1	1	#NULL!	1		0
3_A1_54	40	#NULL!	#NULL!	70	#NULL!	40	60	#NULL!	70	#NULL!	#NULL!	60	60	#NULL!	70		0	#NULL!	#NULL!	1	#NULL!	0	1	#NULL!	1	#NULL!	#NULL!	1	1	#NULL!	1		0	#NULL!	#NULL!	1	#NULL!	0	1	#NULL!	1	#NULL!	#NULL!	1	1	#NULL!	1		0
3_B2_55	70	#NULL!	#NULL!	60	#NULL!	60	70	#NULL!	80	#NULL!	#NULL!	50	65	#NULL!	70		1	#NULL!	#NULL!	1	#NULL!	1	1	#NULL!	1	#NULL!	#NULL!	1	1	#NULL!	1		1	#NULL!	#NULL!	1	#NULL!	1	1	#NULL!	1	#NULL!	#NULL!	0	1	#NULL!	1		1
3_A1_56	70	#NULL!	#NULL!	80	#NULL!	30	70	#NULL!	80	#NULL!	#NULL!	60	60	#NULL!	80		1	#NULL!	#NULL!	1	#NULL!	0	1	#NULL!	1	#NULL!	#NULL!	1	1	#NULL!	1		1	#NULL!	#NULL!	1	#NULL!	0	1	#NULL!	1	#NULL!	#NULL!	1	1	#NULL!	1		1
3_A1_57	60	#NULL!	#NULL!	70	#NULL!	70	70	#NULL!	70	#NULL!	#NULL!	70	60	#NULL!	80		1	#NULL!	#NULL!	1	#NULL!	1	1	#NULL!	1	#NULL!	#NULL!	1	1	#NULL!	1		1	#NULL!	#NULL!	1	#NULL!	1	1	#NULL!	1	#NULL!	#NULL!	1	1	#NULL!	1		0
3_B2_58	50	#NULL!	#NULL!	70	#NULL!	80	80	#NULL!	70	#NULL!	#NULL!	50	70	#NULL!	80		1	#NULL!	#NULL!	1	#NULL!	1	1	#NULL!	1	#NULL!	#NULL!	1	1	#NULL!	1		0	#NULL!	#NULL!	1	#NULL!	1	1	#NULL!	1	#NULL!	#NULL!	0	1	#NULL!	1		0
3_A1_59	60	#NULL!	#NULL!	70	#NULL!	40	60	#NULL!	70	#NULL!	#NULL!	60	60	#NULL!	70		1	#NULL!	#NULL!	1	#NULL!	0	1	#NULL!	1	#NULL!	#NULL!	1	1	#NULL!	1		1	#NULL!	#NULL!	1	#NULL!	0	1	#NULL!	1	#NULL!	#NULL!	1	1	#NULL!	1		0
3_B2_60	50	#NULL!	#NULL!	70	#NULL!	90	60	#NULL!	70	#NULL!	#NULL!	70	60	#NULL!	80		1	#NULL!	#NULL!	1	#NULL!	1	1	#NULL!	1	#NULL!	#NULL!	1	1	#NULL!	1		0	#NULL!	#NULL!	1	#NULL!	1	1	#NULL!	1	#NULL!	#NULL!	1	1	#NULL!	1		0
3_B2_61	50	#NULL!	#NULL!	70	#NULL!	70	70	#NULL!	70	#NULL!	#NULL!	70	65	#NULL!	70		1	#NULL!	#NULL!	1	#NULL!	1	1	#NULL!	1	#NULL!	#NULL!	1	1	#NULL!	1		0	#NULL!	#NULL!	1	#NULL!	1	1	#NULL!	1	#NULL!	#NULL!	1	1	#NULL!	1		0
3_A1_62	80	#NULL!	#NULL!	70	#NULL!	80	60	#NULL!	75	#NULL!	#NULL!	80	60	#NULL!	60		1	#NULL!	#NULL!	1	#NULL!	1	1	#NULL!	1	#NULL!	#NULL!	1	1	#NULL!	1		1	#NULL!	#NULL!	1	#NULL!	1	1	#NULL!	1	#NULL!	#NULL!	1	1	#NULL!	1		1
3_A1_63	40	#NULL!	#NULL!	70	#NULL!	60	80	#NULL!	70	#NULL!	#NULL!	60	65	#NULL!	70		0	#NULL!	#NULL!	1	#NULL!	1	1	#NULL!	1	#NULL!	#NULL!	1	1	#NULL!	1		0	#NULL!	#NULL!	1	#NULL!	1	1	#NULL!	1	#NULL!	#NULL!	1	1	#NULL!	1		0
3_A1_64	50	#NULL!	#NULL!	70	#NULL!	90	80	#NULL!	70	#NULL!	#NULL!	60	60	#NULL!	70		1	#NULL!	#NULL!	1	#NULL!	1	1	#NULL!	1	#NULL!	#NULL!	1	1	#NULL!	1		0	#NULL!	#NULL!	1	#NULL!	1	1	#NULL!	1	#NULL!	#NULL!	1	1	#NULL!	1		0
3_B2_65	70	#NULL!	#NULL!	60	#NULL!	70	70	#NULL!	70	#NULL!	#NULL!	70	65	#NULL!	80		1	#NULL!	#NULL!	1	#NULL!	1	1	#NULL!	1	#NULL!	#NULL!	1	1	#NULL!	1		1	#NULL!	#NULL!	1	#NULL!	1	1	#NULL!	1	#NULL!	#NULL!	1	1	#NULL!	1		1
3_A1_66	50	#NULL!	#NULL!	70	#NULL!	80	60	#NULL!	70	#NULL!	#NULL!	60	70	#NULL!	80		1	#NULL!	#NULL!	1	#NULL!	1	1	#NULL!	1	#NULL!	#NULL!	1	1	#NULL!	1		0	#NULL!	#NULL!	1	#NULL!	1	1	#NULL!	1	#NULL!	#NULL!	1	1	#NULL!	1		0
3_B2_67	80	#NULL!	#NULL!	60	#NULL!	90	80	#NULL!	70	#NULL!	#NULL!	70	60	#NULL!	70		1	#NULL!	#NULL!	1	#NULL!	1	1	#NULL!	1	#NULL!	#NULL!	1	1	#NULL!	1		1	#NULL!	#NULL!	1	#NULL!	1	1	#NULL!	1	#NULL!	#NULL!	1	1	#NULL!	1		1
3_A1_68	20	#NULL!	#NULL!	60	#NULL!	60	70	#NULL!	60	#NULL!	#NULL!	50	60	#NULL!	50		0	#NULL!	#NULL!	1	#NULL!	1	1	#NULL!	1	#NULL!	#NULL!	1	1	#NULL!	1		0	#NULL!	#NULL!	1	#NULL!	1	1	#NULL!	1	#NULL!	#NULL!	0	1	#NULL!	0		0
3_B2_69	50	#NULL!	#NULL!	70	#NULL!	90	80	#NULL!	60	#NULL!	#NULL!	60	65	#NULL!	80		1	#NULL!	#NULL!	1	#NULL!	1	1	#NULL!	1	#NULL!	#NULL!	1	1	#NULL!	1		0	#NULL!	#NULL!	1	#NULL!	1	1	#NULL!	1	#NULL!	#NULL!	1	1	#NULL!	1		0
3_A1_70	50	#NULL!	#NULL!	80	#NULL!	80	80	#NULL!	70	#NULL!	#NULL!	70	60	#NULL!	60		1	#NULL!	#NULL!	1	#NULL!	1	1	#NULL!	1	#NULL!	#NULL!	1	1	#NULL!	1		0	#NULL!	#NULL!	1	#NULL!	1	1	#NULL!	1	#NULL!	#NULL!	1	1	#NULL!	1		0
3_A1_71	50	#NULL!	#NULL!	70	#NULL!	60	80	#NULL!	80	#NULL!	#NULL!	60	65	#NULL!	70		1	#NULL!	#NULL!	1	#NULL!	1	1	#NULL!	1	#NULL!	#NULL!	1	1	#NULL!	1		0	#NULL!	#NULL!	1	#NULL!	1	1	#NULL!	1	#NULL!	#NULL!	1	1	#NULL!	1		0
3_A1_72	70	#NULL!	#NULL!	80	#NULL!	70	60	#NULL!	70	#NULL!	#NULL!	60	60	#NULL!	60		1	#NULL!	#NULL!	1	#NULL!	1	1	#NULL!	1	#NULL!	#NULL!	1	1	#NULL!	1		1	#NULL!	#NULL!	1	#NULL!	1	1	#NULL!	1	#NULL!	#NULL!	1	1	#NULL!	1		1
3_A1_73	20	#NULL!	#NULL!	50	#NULL!	30	40	#NULL!	60	#NULL!	#NULL!	50	50	#NULL!	50		0	#NULL!	#NULL!	1	#NULL!	0	0	#NULL!	1	#NULL!	#NULL!	1	1	#NULL!	1		0	#NULL!	#NULL!	0	#NULL!	0	0	#NULL!	1	#NULL!	#NULL!	0	0	#NULL!	0		0
3_B2_74	60	#NULL!	#NULL!	70	#NULL!	40	60	#NULL!	70	#NULL!	#NULL!	60	60	#NULL!	80		1	#NULL!	#NULL!	1	#NULL!	0	1	#NULL!	1	#NULL!	#NULL!	1	1	#NULL!	1		1	#NULL!	#NULL!	1	#NULL!	0	1	#NULL!	1	#NULL!	#NULL!	1	1	#NULL!	1		0
3_B2_75	60	#NULL!	#NULL!	70	#NULL!	70	60	#NULL!	80	#NULL!	#NULL!	50	65	#NULL!	70		1	#NULL!	#NULL!	1	#NULL!	1	1	#NULL!	1	#NULL!	#NULL!	1	1	#NULL!	1		1	#NULL!	#NULL!	1	#NULL!	1	1	#NULL!	1	#NULL!	#NULL!	0	1	#NULL!	1		0
3_A1_76	70	#NULL!	#NULL!	80	#NULL!	60	70	#NULL!	60	#NULL!	#NULL!	50	60	#NULL!	50		1	#NULL!	#NULL!	1	#NULL!	1	1	#NULL!	1	#NULL!	#NULL!	1	1	#NULL!	1		1	#NULL!	#NULL!	1	#NULL!	1	1	#NULL!	1	#NULL!	#NULL!	0	1	#NULL!	0		1
3_B2_77	70	#NULL!	#NULL!	60	#NULL!	70	80	#NULL!	60	#NULL!	#NULL!	60	65	#NULL!	50		1	#NULL!	#NULL!	1	#NULL!	1	1	#NULL!	1	#NULL!	#NULL!	1	1	#NULL!	1		1	#NULL!	#NULL!	1	#NULL!	1	1	#NULL!	1	#NULL!	#NULL!	1	1	#NULL!	0		1
3_B2_78	50	#NULL!	#NULL!	70	#NULL!	60	80	#NULL!	60	#NULL!	#NULL!	60	65	#NULL!	80		1	#NULL!	#NULL!	1	#NULL!	1	1	#NULL!	1	#NULL!	#NULL!	1	1	#NULL!	1		0	#NULL!	#NULL!	1	#NULL!	1	1	#NULL!	1	#NULL!	#NULL!	1	1	#NULL!	1		0
3_B2_79	30	#NULL!	#NULL!	60	#NULL!	70	30	#NULL!	60	#NULL!	#NULL!	50	60	#NULL!	50		0	#NULL!	#NULL!	1	#NULL!	1	0	#NULL!	1	#NULL!	#NULL!	1	1	#NULL!	1		0	#NULL!	#NULL!	1	#NULL!	1	0	#NULL!	1	#NULL!	#NULL!	0	1	#NULL!	0		0
3_B2_80	70	#NULL!	#NULL!	70	#NULL!	80	80	#NULL!	70	#NULL!	#NULL!	50	70	#NULL!	60		1	#NULL!	#NULL!	1	#NULL!	1	1	#NULL!	1	#NULL!	#NULL!	1	1	#NULL!	1		1	#NULL!	#NULL!	1	#NULL!	1	1	#NULL!	1	#NULL!	#NULL!	0	1	#NULL!	1		1
3_A1_81	60	#NULL!	#NULL!	70	#NULL!	90	70	#NULL!	70	#NULL!	#NULL!	60	65	#NULL!	70		1	#NULL!	#NULL!	1	#NULL!	1	1	#NULL!	1	#NULL!	#NULL!	1	1	#NULL!	1		1	#NULL!	#NULL!	1	#NULL!	1	1	#NULL!	1	#NULL!	#NULL!	1	1	#NULL!	1		0
3_A1_82	30	#NULL!	#NULL!	60	#NULL!	70	30	#NULL!	50	#NULL!	#NULL!	50	60	#NULL!	50		0	#NULL!	#NULL!	1	#NULL!	1	0	#NULL!	1	#NULL!	#NULL!	1	1	#NULL!	1		0	#NULL!	#NULL!	1	#NULL!	1	0	#NULL!	0	#NULL!	#NULL!	0	1	#NULL!	0		0
3_B2_83	50	#NULL!	#NULL!	70	#NULL!	60	70	#NULL!	70	#NULL!	#NULL!	70	65	#NULL!	60		1	#NULL!	#NULL!	1	#NULL!	1	1	#NULL!	1	#NULL!	#NULL!	1	1	#NULL!	1		0	#NULL!	#NULL!	1	#NULL!	1	1	#NULL!	1	#NULL!	#NULL!	1	1	#NULL!	1		0
3_B2_84	60	#NULL!	#NULL!	70	#NULL!	90	60	#NULL!	65	#NULL!	#NULL!	60	60	#NULL!	50		1	#NULL!	#NULL!	1	#NULL!	1	1	#NULL!	1	#NULL!	#NULL!	1	1	#NULL!	1		1	#NULL!	#NULL!	1	#NULL!	1	1	#NULL!	1	#NULL!	#NULL!	1	1	#NULL!	0		0
3_A1_85	60	#NULL!	#NULL!	80	#NULL!	90	80	#NULL!	80	#NULL!	#NULL!	70	65	#NULL!	60		1	#NULL!	#NULL!	1	#NULL!	1	1	#NULL!	1	#NULL!	#NULL!	1	1	#NULL!	1		1	#NULL!	#NULL!	1	#NULL!	1	1	#NULL!	1	#NULL!	#NULL!	1	1	#NULL!	1		0
3_B2_86	80	#NULL!	#NULL!	70	#NULL!	70	60	#NULL!	60	#NULL!	#NULL!	60	65	#NULL!	50		1	#NULL!	#NULL!	1	#NULL!	1	1	#NULL!	1	#NULL!	#NULL!	1	1	#NULL!	1		1	#NULL!	#NULL!	1	#NULL!	1	1	#NULL!	1	#NULL!	#NULL!	1	1	#NULL!	0		1
3_A1_87	60	#NULL!	#NULL!	70	#NULL!	50	70	#NULL!	70	#NULL!	#NULL!	50	60	#NULL!	60		1	#NULL!	#NULL!	1	#NULL!	1	1	#NULL!	1	#NULL!	#NULL!	1	1	#NULL!	1		1	#NULL!	#NULL!	1	#NULL!	0	1	#NULL!	1	#NULL!	#NULL!	0	1	#NULL!	1		0
3_A1_88	60	#NULL!	#NULL!	70	#NULL!	50	60	#NULL!	70	#NULL!	#NULL!	60	65	#NULL!	80		1	#NULL!	#NULL!	1	#NULL!	1	1	#NULL!	1	#NULL!	#NULL!	1	1	#NULL!	1		1	#NULL!	#NULL!	1	#NULL!	0	1	#NULL!	1	#NULL!	#NULL!	1	1	#NULL!	1		0
3_A1_89	80	#NULL!	#NULL!	80	#NULL!	90	80	#NULL!	70	#NULL!	#NULL!	70	65	#NULL!	70		1	#NULL!	#NULL!	1	#NULL!	1	1	#NULL!	1	#NULL!	#NULL!	1	1	#NULL!	1		1	#NULL!	#NULL!	1	#NULL!	1	1	#NULL!	1	#NULL!	#NULL!	1	1	#NULL!	1		1
3_A1_90	50	#NULL!	#NULL!	70	#NULL!	80	60	#NULL!	70	#NULL!	#NULL!	40	60	#NULL!	50		1	#NULL!	#NULL!	1	#NULL!	1	1	#NULL!	1	#NULL!	#NULL!	0	1	#NULL!	1		0	#NULL!	#NULL!	1	#NULL!	1	1	#NULL!	1	#NULL!	#NULL!	0	1	#NULL!	0		0
3_A1_91	60	#NULL!	#NULL!	70	#NULL!	70	70	#NULL!	70	#NULL!	#NULL!	50	70	#NULL!	60		1	#NULL!	#NULL!	1	#NULL!	1	1	#NULL!	1	#NULL!	#NULL!	1	1	#NULL!	1		1	#NULL!	#NULL!	1	#NULL!	1	1	#NULL!	1	#NULL!	#NULL!	0	1	#NULL!	1		0
3_A1_92	40	#NULL!	#NULL!	60	#NULL!	60	70	#NULL!	60	#NULL!	#NULL!	70	60	#NULL!	60		0	#NULL!	#NULL!	1	#NULL!	1	1	#NULL!	1	#NULL!	#NULL!	1	1	#NULL!	1		0	#NULL!	#NULL!	1	#NULL!	1	1	#NULL!	1	#NULL!	#NULL!	1	1	#NULL!	1		0
3_A1_93	30	#NULL!	#NULL!	60	#NULL!	50	80	#NULL!	65	#NULL!	#NULL!	50	65	#NULL!	60		0	#NULL!	#NULL!	1	#NULL!	1	1	#NULL!	1	#NULL!	#NULL!	1	1	#NULL!	1		0	#NULL!	#NULL!	1	#NULL!	0	1	#NULL!	1	#NULL!	#NULL!	0	1	#NULL!	1		0
3_A1_94	70	#NULL!	#NULL!	70	#NULL!	70	80	#NULL!	70	#NULL!	#NULL!	70	60	#NULL!	60		1	#NULL!	#NULL!	1	#NULL!	1	1	#NULL!	1	#NULL!	#NULL!	1	1	#NULL!	1		1	#NULL!	#NULL!	1	#NULL!	1	1	#NULL!	1	#NULL!	#NULL!	1	1	#NULL!	1		1
3_B2_95	40	#NULL!	#NULL!	60	#NULL!	90	80	#NULL!	70	#NULL!	#NULL!	60	65	#NULL!	70		0	#NULL!	#NULL!	1	#NULL!	1	1	#NULL!	1	#NULL!	#NULL!	1	1	#NULL!	1		0	#NULL!	#NULL!	1	#NULL!	1	1	#NULL!	1	#NULL!	#NULL!	1	1	#NULL!	1		0
3_B2_96	60	#NULL!	#NULL!	70	#NULL!	90	80	#NULL!	65	#NULL!	#NULL!	60	60	#NULL!	70		1	#NULL!	#NULL!	1	#NULL!	1	1	#NULL!	1	#NULL!	#NULL!	1	1	#NULL!	1		1	#NULL!	#NULL!	1	#NULL!	1	1	#NULL!	1	#NULL!	#NULL!	1	1	#NULL!	1		0
3_B2_97	60	#NULL!	#NULL!	70	#NULL!	90	80	#NULL!	70	#NULL!	#NULL!	60	60	#NULL!	70		1	#NULL!	#NULL!	1	#NULL!	1	1	#NULL!	1	#NULL!	#NULL!	1	1	#NULL!	1		1	#NULL!	#NULL!	1	#NULL!	1	1	#NULL!	1	#NULL!	#NULL!	1	1	#NULL!	1		0
3_A1_98	50	#NULL!	#NULL!	70	#NULL!	90	60	#NULL!	70	#NULL!	#NULL!	50	60	#NULL!	70		1	#NULL!	#NULL!	1	#NULL!	1	1	#NULL!	1	#NULL!	#NULL!	1	1	#NULL!	1		0	#NULL!	#NULL!	1	#NULL!	1	1	#NULL!	1	#NULL!	#NULL!	0	1	#NULL!	1		0
3_A1_99	50	#NULL!	#NULL!	70	#NULL!	70	70	#NULL!	60	#NULL!	#NULL!	50	65	#NULL!	60		1	#NULL!	#NULL!	1	#NULL!	1	1	#NULL!	1	#NULL!	#NULL!	1	1	#NULL!	1		0	#NULL!	#NULL!	1	#NULL!	1	1	#NULL!	1	#NULL!	#NULL!	0	1	#NULL!	1		0
3_B2_100	60	#NULL!	#NULL!	70	#NULL!	50	60	#NULL!	70	#NULL!	#NULL!	60	70	#NULL!	60		1	#NULL!	#NULL!	1	#NULL!	1	1	#NULL!	1	#NULL!	#NULL!	1	1	#NULL!	1		1	#NULL!	#NULL!	1	#NULL!	0	1	#NULL!	1	#NULL!	#NULL!	1	1	#NULL!	1		0
3_B2_101	60	#NULL!	#NULL!	80	#NULL!	80	70	#NULL!	65	#NULL!	#NULL!	50	65	#NULL!	60		1	#NULL!	#NULL!	1	#NULL!	1	1	#NULL!	1	#NULL!	#NULL!	1	1	#NULL!	1		1	#NULL!	#NULL!	1	#NULL!	1	1	#NULL!	1	#NULL!	#NULL!	0	1	#NULL!	1		0
3_B2_102	50	#NULL!	#NULL!	80	#NULL!	70	70	#NULL!	70	#NULL!	#NULL!	50	60	#NULL!	70		1	#NULL!	#NULL!	1	#NULL!	1	1	#NULL!	1	#NULL!	#NULL!	1	1	#NULL!	1		0	#NULL!	#NULL!	1	#NULL!	1	1	#NULL!	1	#NULL!	#NULL!	0	1	#NULL!	1		0
3_A1_103	40	#NULL!	#NULL!	70	#NULL!	90	60	#NULL!	70	#NULL!	#NULL!	60	60	#NULL!	60		0	#NULL!	#NULL!	1	#NULL!	1	1	#NULL!	1	#NULL!	#NULL!	1	1	#NULL!	1		0	#NULL!	#NULL!	1	#NULL!	1	1	#NULL!	1	#NULL!	#NULL!	1	1	#NULL!	1		0
3_A1_104	60	#NULL!	#NULL!	70	#NULL!	60	80	#NULL!	65	#NULL!	#NULL!	60	60	#NULL!	70		1	#NULL!	#NULL!	1	#NULL!	1	1	#NULL!	1	#NULL!	#NULL!	1	1	#NULL!	1		1	#NULL!	#NULL!	1	#NULL!	1	1	#NULL!	1	#NULL!	#NULL!	1	1	#NULL!	1		0
3_A1_105	80	#NULL!	#NULL!	70	#NULL!	90	80	#NULL!	70	#NULL!	#NULL!	60	65	#NULL!	70		1	#NULL!	#NULL!	1	#NULL!	1	1	#NULL!	1	#NULL!	#NULL!	1	1	#NULL!	1		1	#NULL!	#NULL!	1	#NULL!	1	1	#NULL!	1	#NULL!	#NULL!	1	1	#NULL!	1		1
3_B2_106	50	#NULL!	#NULL!	70	#NULL!	80	80	#NULL!	70	#NULL!	#NULL!	50	65	#NULL!	60		1	#NULL!	#NULL!	1	#NULL!	1	1	#NULL!	1	#NULL!	#NULL!	1	1	#NULL!	1		0	#NULL!	#NULL!	1	#NULL!	1	1	#NULL!	1	#NULL!	#NULL!	0	1	#NULL!	1		0
3_B2_107	60	#NULL!	#NULL!	60	#NULL!	80	70	#NULL!	70	#NULL!	#NULL!	50	60	#NULL!	60		1	#NULL!	#NULL!	1	#NULL!	1	1	#NULL!	1	#NULL!	#NULL!	1	1	#NULL!	1		1	#NULL!	#NULL!	1	#NULL!	1	1	#NULL!	1	#NULL!	#NULL!	0	1	#NULL!	1		0
3_A1_108	60	#NULL!	#NULL!	70	#NULL!	40	70	#NULL!	80	#NULL!	#NULL!	60	65	#NULL!	70		1	#NULL!	#NULL!	1	#NULL!	0	1	#NULL!	1	#NULL!	#NULL!	1	1	#NULL!	1		1	#NULL!	#NULL!	1	#NULL!	0	1	#NULL!	1	#NULL!	#NULL!	1	1	#NULL!	1		0
3_A1_109	70	#NULL!	#NULL!	70	#NULL!	30	60	#NULL!	70	#NULL!	#NULL!	60	70	#NULL!	60		1	#NULL!	#NULL!	1	#NULL!	0	1	#NULL!	1	#NULL!	#NULL!	1	1	#NULL!	1		1	#NULL!	#NULL!	1	#NULL!	0	1	#NULL!	1	#NULL!	#NULL!	1	1	#NULL!	1		1
3_A1_110	80	#NULL!	#NULL!	70	#NULL!	60	70	#NULL!	70	#NULL!	#NULL!	70	60	#NULL!	70		1	#NULL!	#NULL!	1	#NULL!	1	1	#NULL!	1	#NULL!	#NULL!	1	1	#NULL!	1		1	#NULL!	#NULL!	1	#NULL!	1	1	#NULL!	1	#NULL!	#NULL!	1	1	#NULL!	1		1
3_B2_111	70	#NULL!	#NULL!	70	#NULL!	90	80	#NULL!	80	#NULL!	#NULL!	80	65	#NULL!	70		1	#NULL!	#NULL!	1	#NULL!	1	1	#NULL!	1	#NULL!	#NULL!	1	1	#NULL!	1		1	#NULL!	#NULL!	1	#NULL!	1	1	#NULL!	1	#NULL!	#NULL!	1	1	#NULL!	1		1
3_B2_112	70	#NULL!	#NULL!	70	#NULL!	90	80	#NULL!	80	#NULL!	#NULL!	70	65	#NULL!	60		1	#NULL!	#NULL!	1	#NULL!	1	1	#NULL!	1	#NULL!	#NULL!	1	1	#NULL!	1		1	#NULL!	#NULL!	1	#NULL!	1	1	#NULL!	1	#NULL!	#NULL!	1	1	#NULL!	1		1
3_A1_113	50	#NULL!	#NULL!	70	#NULL!	90	70	#NULL!	70	#NULL!	#NULL!	70	65	#NULL!	70		1	#NULL!	#NULL!	1	#NULL!	1	1	#NULL!	1	#NULL!	#NULL!	1	1	#NULL!	1		0	#NULL!	#NULL!	1	#NULL!	1	1	#NULL!	1	#NULL!	#NULL!	1	1	#NULL!	1		0
3_A1_114	80	#NULL!	#NULL!	70	#NULL!	90	80	#NULL!	90	#NULL!	#NULL!	80	60	#NULL!	80		1	#NULL!	#NULL!	1	#NULL!	1	1	#NULL!	1	#NULL!	#NULL!	1	1	#NULL!	1		1	#NULL!	#NULL!	1	#NULL!	1	1	#NULL!	1	#NULL!	#NULL!	1	1	#NULL!	1		1
3_B2_115	50	#NULL!	#NULL!	70	#NULL!	50	70	#NULL!	70	#NULL!	#NULL!	70	65	#NULL!	70		1	#NULL!	#NULL!	1	#NULL!	1	1	#NULL!	1	#NULL!	#NULL!	1	1	#NULL!	1		0	#NULL!	#NULL!	1	#NULL!	0	1	#NULL!	1	#NULL!	#NULL!	1	1	#NULL!	1		0
3_B2_116	60	#NULL!	#NULL!	80	#NULL!	80	90	#NULL!	70	#NULL!	#NULL!	70	70	#NULL!	70		1	#NULL!	#NULL!	1	#NULL!	1	1	#NULL!	1	#NULL!	#NULL!	1	1	#NULL!	1		1	#NULL!	#NULL!	1	#NULL!	1	1	#NULL!	1	#NULL!	#NULL!	1	1	#NULL!	1		0
3_B2_117	70	#NULL!	#NULL!	70	#NULL!	90	70	#NULL!	80	#NULL!	#NULL!	80	65	#NULL!	80		1	#NULL!	#NULL!	1	#NULL!	1	1	#NULL!	1	#NULL!	#NULL!	1	1	#NULL!	1		1	#NULL!	#NULL!	1	#NULL!	1	1	#NULL!	1	#NULL!	#NULL!	1	1	#NULL!	1		1
3_A1_118	60	#NULL!	#NULL!	70	#NULL!	60	70	#NULL!	70	#NULL!	#NULL!	70	65	#NULL!	80		1	#NULL!	#NULL!	1	#NULL!	1	1	#NULL!	1	#NULL!	#NULL!	1	1	#NULL!	1		1	#NULL!	#NULL!	1	#NULL!	1	1	#NULL!	1	#NULL!	#NULL!	1	1	#NULL!	1		0
3_A1_119	40	#NULL!	#NULL!	70	#NULL!	80	70	#NULL!	80	#NULL!	#NULL!	60	70	#NULL!	70		0	#NULL!	#NULL!	1	#NULL!	1	1	#NULL!	1	#NULL!	#NULL!	1	1	#NULL!	1		0	#NULL!	#NULL!	1	#NULL!	1	1	#NULL!	1	#NULL!	#NULL!	1	1	#NULL!	1		0
3_A1_120	20	#NULL!	#NULL!	50	#NULL!	20	0	#NULL!	50	#NULL!	#NULL!	50	65	#NULL!	60		0	#NULL!	#NULL!	1	#NULL!	0	0	#NULL!	1	#NULL!	#NULL!	1	1	#NULL!	1		0	#NULL!	#NULL!	0	#NULL!	0	0	#NULL!	0	#NULL!	#NULL!	0	1	#NULL!	1		0
3_A1_121	60	#NULL!	#NULL!	70	#NULL!	80	90	#NULL!	80	#NULL!	#NULL!	80	65	#NULL!	60		1	#NULL!	#NULL!	1	#NULL!	1	1	#NULL!	1	#NULL!	#NULL!	1	1	#NULL!	1		1	#NULL!	#NULL!	1	#NULL!	1	1	#NULL!	1	#NULL!	#NULL!	1	1	#NULL!	1		0
3_A1_122	40	#NULL!	#NULL!	60	#NULL!	30	40	#NULL!	70	#NULL!	#NULL!	50	70	#NULL!	60		0	#NULL!	#NULL!	1	#NULL!	0	0	#NULL!	1	#NULL!	#NULL!	1	1	#NULL!	1		0	#NULL!	#NULL!	1	#NULL!	0	0	#NULL!	1	#NULL!	#NULL!	0	1	#NULL!	1		0
3_A1_123	60	#NULL!	#NULL!	70	#NULL!	70	70	#NULL!	70	#NULL!	#NULL!	60	65	#NULL!	60		1	#NULL!	#NULL!	1	#NULL!	1	1	#NULL!	1	#NULL!	#NULL!	1	1	#NULL!	1		1	#NULL!	#NULL!	1	#NULL!	1	1	#NULL!	1	#NULL!	#NULL!	1	1	#NULL!	1		0
3_A1_124	70	#NULL!	#NULL!	70	#NULL!	60	60	#NULL!	70	#NULL!	#NULL!	60	65	#NULL!	70		1	#NULL!	#NULL!	1	#NULL!	1	1	#NULL!	1	#NULL!	#NULL!	1	1	#NULL!	1		1	#NULL!	#NULL!	1	#NULL!	1	1	#NULL!	1	#NULL!	#NULL!	1	1	#NULL!	1		1
3_B2_125	60	#NULL!	#NULL!	70	#NULL!	90	60	#NULL!	70	#NULL!	#NULL!	80	70	#NULL!	60		1	#NULL!	#NULL!	1	#NULL!	1	1	#NULL!	1	#NULL!	#NULL!	1	1	#NULL!	1		1	#NULL!	#NULL!	1	#NULL!	1	1	#NULL!	1	#NULL!	#NULL!	1	1	#NULL!	1		0
3_B2_126	50	#NULL!	#NULL!	70	#NULL!	60	70	#NULL!	70	#NULL!	#NULL!	60	65	#NULL!	60		1	#NULL!	#NULL!	1	#NULL!	1	1	#NULL!	1	#NULL!	#NULL!	1	1	#NULL!	1		0	#NULL!	#NULL!	1	#NULL!	1	1	#NULL!	1	#NULL!	#NULL!	1	1	#NULL!	1		0
3_B2_127	30	#NULL!	#NULL!	80	#NULL!	50	60	#NULL!	70	#NULL!	#NULL!	60	60	#NULL!	70		0	#NULL!	#NULL!	1	#NULL!	1	1	#NULL!	1	#NULL!	#NULL!	1	1	#NULL!	1		0	#NULL!	#NULL!	1	#NULL!	0	1	#NULL!	1	#NULL!	#NULL!	1	1	#NULL!	1		0
3_A1_128	60	#NULL!	#NULL!	70	#NULL!	80	80	#NULL!	75	#NULL!	#NULL!	80	70	#NULL!	70		1	#NULL!	#NULL!	1	#NULL!	1	1	#NULL!	1	#NULL!	#NULL!	1	1	#NULL!	1		1	#NULL!	#NULL!	1	#NULL!	1	1	#NULL!	1	#NULL!	#NULL!	1	1	#NULL!	1		0
3_A1_129	20	#NULL!	#NULL!	60	#NULL!	50	30	#NULL!	70	#NULL!	#NULL!	60	65	#NULL!	60		0	#NULL!	#NULL!	1	#NULL!	1	0	#NULL!	1	#NULL!	#NULL!	1	1	#NULL!	1		0	#NULL!	#NULL!	1	#NULL!	0	0	#NULL!	1	#NULL!	#NULL!	1	1	#NULL!	1		0
3_A1_130	40	#NULL!	#NULL!	70	#NULL!	90	70	#NULL!	65	#NULL!	#NULL!	50	65	#NULL!	60		0	#NULL!	#NULL!	1	#NULL!	1	1	#NULL!	1	#NULL!	#NULL!	1	1	#NULL!	1		0	#NULL!	#NULL!	1	#NULL!	1	1	#NULL!	1	#NULL!	#NULL!	0	1	#NULL!	1		0
3_A1_131	60	#NULL!	#NULL!	70	#NULL!	70	70	#NULL!	70	#NULL!	#NULL!	70	70	#NULL!	70		1	#NULL!	#NULL!	1	#NULL!	1	1	#NULL!	1	#NULL!	#NULL!	1	1	#NULL!	1		1	#NULL!	#NULL!	1	#NULL!	1	1	#NULL!	1	#NULL!	#NULL!	1	1	#NULL!	1		0
3_B2_132	50	#NULL!	#NULL!	70	#NULL!	80	60	#NULL!	80	#NULL!	#NULL!	60	65	#NULL!	60		1	#NULL!	#NULL!	1	#NULL!	1	1	#NULL!	1	#NULL!	#NULL!	1	1	#NULL!	1		0	#NULL!	#NULL!	1	#NULL!	1	1	#NULL!	1	#NULL!	#NULL!	1	1	#NULL!	1		0
3_B2_133	70	#NULL!	#NULL!	70	#NULL!	30	60	#NULL!	70	#NULL!	#NULL!	60	70	#NULL!	60		1	#NULL!	#NULL!	1	#NULL!	0	1	#NULL!	1	#NULL!	#NULL!	1	1	#NULL!	1		1	#NULL!	#NULL!	1	#NULL!	0	1	#NULL!	1	#NULL!	#NULL!	1	1	#NULL!	1		1
3_A1_134	60	#NULL!	#NULL!	70	#NULL!	30	70	#NULL!	80	#NULL!	#NULL!	60	65	#NULL!	60		1	#NULL!	#NULL!	1	#NULL!	0	1	#NULL!	1	#NULL!	#NULL!	1	1	#NULL!	1		1	#NULL!	#NULL!	1	#NULL!	0	1	#NULL!	1	#NULL!	#NULL!	1	1	#NULL!	1		0
3_B2_135	80	#NULL!	#NULL!	80	#NULL!	90	80	#NULL!	80	#NULL!	#NULL!	60	70	#NULL!	70		1	#NULL!	#NULL!	1	#NULL!	1	1	#NULL!	1	#NULL!	#NULL!	1	1	#NULL!	1		1	#NULL!	#NULL!	1	#NULL!	1	1	#NULL!	1	#NULL!	#NULL!	1	1	#NULL!	1		1
3_A1_136	30	#NULL!	#NULL!	70	#NULL!	60	70	#NULL!	70	#NULL!	#NULL!	70	65	#NULL!	70		0	#NULL!	#NULL!	1	#NULL!	1	1	#NULL!	1	#NULL!	#NULL!	1	1	#NULL!	1		0	#NULL!	#NULL!	1	#NULL!	1	1	#NULL!	1	#NULL!	#NULL!	1	1	#NULL!	1		0
3_A1_137	70	#NULL!	#NULL!	80	#NULL!	90	80	#NULL!	70	#NULL!	#NULL!	80	65	#NULL!	70		1	#NULL!	#NULL!	1	#NULL!	1	1	#NULL!	1	#NULL!	#NULL!	1	1	#NULL!	1		1	#NULL!	#NULL!	1	#NULL!	1	1	#NULL!	1	#NULL!	#NULL!	1	1	#NULL!	1		1
3_B2_138	60	#NULL!	#NULL!	70	#NULL!	50	70	#NULL!	65	#NULL!	#NULL!	50	65	#NULL!	50		1	#NULL!	#NULL!	1	#NULL!	1	1	#NULL!	1	#NULL!	#NULL!	1	1	#NULL!	1		1	#NULL!	#NULL!	1	#NULL!	0	1	#NULL!	1	#NULL!	#NULL!	0	1	#NULL!	0		0
3_A1_139	40	#NULL!	#NULL!	60	#NULL!	50	30	#NULL!	70	#NULL!	#NULL!	50	65	#NULL!	60		0	#NULL!	#NULL!	1	#NULL!	1	0	#NULL!	1	#NULL!	#NULL!	1	1	#NULL!	1		0	#NULL!	#NULL!	1	#NULL!	0	0	#NULL!	1	#NULL!	#NULL!	0	1	#NULL!	1		0
3_B2_140	60	#NULL!	#NULL!	70	#NULL!	60	70	#NULL!	70	#NULL!	#NULL!	60	65	#NULL!	70		1	#NULL!	#NULL!	1	#NULL!	1	1	#NULL!	1	#NULL!	#NULL!	1	1	#NULL!	1		1	#NULL!	#NULL!	1	#NULL!	1	1	#NULL!	1	#NULL!	#NULL!	1	1	#NULL!	1		0
3_A1_141	80	#NULL!	#NULL!	70	#NULL!	80	80	#NULL!	70	#NULL!	#NULL!	60	70	#NULL!	50		1	#NULL!	#NULL!	1	#NULL!	1	1	#NULL!	1	#NULL!	#NULL!	1	1	#NULL!	1		1	#NULL!	#NULL!	1	#NULL!	1	1	#NULL!	1	#NULL!	#NULL!	1	1	#NULL!	0		1
3_A1_142	70	#NULL!	#NULL!	60	#NULL!	50	60	#NULL!	70	#NULL!	#NULL!	50	60	#NULL!	70		1	#NULL!	#NULL!	1	#NULL!	1	1	#NULL!	1	#NULL!	#NULL!	1	1	#NULL!	1		1	#NULL!	#NULL!	1	#NULL!	0	1	#NULL!	1	#NULL!	#NULL!	0	1	#NULL!	1		1
3_B2_143	20	#NULL!	#NULL!	60	#NULL!	40	60	#NULL!	65	#NULL!	#NULL!	40	60	#NULL!	50		0	#NULL!	#NULL!	1	#NULL!	0	1	#NULL!	1	#NULL!	#NULL!	0	1	#NULL!	1		0	#NULL!	#NULL!	1	#NULL!	0	1	#NULL!	1	#NULL!	#NULL!	0	1	#NULL!	0		0
3_B2_144	70	#NULL!	#NULL!	70	#NULL!	90	70	#NULL!	70	#NULL!	#NULL!	70	70	#NULL!	70		1	#NULL!	#NULL!	1	#NULL!	1	1	#NULL!	1	#NULL!	#NULL!	1	1	#NULL!	1		1	#NULL!	#NULL!	1	#NULL!	1	1	#NULL!	1	#NULL!	#NULL!	1	1	#NULL!	1		1
3_A1_145	30	#NULL!	#NULL!	60	#NULL!	50	70	#NULL!	70	#NULL!	#NULL!	50	65	#NULL!	70		0	#NULL!	#NULL!	1	#NULL!	1	1	#NULL!	1	#NULL!	#NULL!	1	1	#NULL!	1		0	#NULL!	#NULL!	1	#NULL!	0	1	#NULL!	1	#NULL!	#NULL!	0	1	#NULL!	1		0
3_B2_146	40	#NULL!	#NULL!	60	#NULL!	30	60	#NULL!	65	#NULL!	#NULL!	50	65	#NULL!	60		0	#NULL!	#NULL!	1	#NULL!	0	1	#NULL!	1	#NULL!	#NULL!	1	1	#NULL!	1		0	#NULL!	#NULL!	1	#NULL!	0	1	#NULL!	1	#NULL!	#NULL!	0	1	#NULL!	1		0
3_A1_147	60	#NULL!	#NULL!	70	#NULL!	40	80	#NULL!	70	#NULL!	#NULL!	50	80	#NULL!	60		1	#NULL!	#NULL!	1	#NULL!	0	1	#NULL!	1	#NULL!	#NULL!	1	1	#NULL!	1		1	#NULL!	#NULL!	1	#NULL!	0	1	#NULL!	1	#NULL!	#NULL!	0	1	#NULL!	1		0
3_A1_148	60	#NULL!	#NULL!	70	#NULL!	50	70	#NULL!	70	#NULL!	#NULL!	60	65	#NULL!	60		1	#NULL!	#NULL!	1	#NULL!	1	1	#NULL!	1	#NULL!	#NULL!	1	1	#NULL!	1		1	#NULL!	#NULL!	1	#NULL!	0	1	#NULL!	1	#NULL!	#NULL!	1	1	#NULL!	1		0
3_B2_149	70	#NULL!	#NULL!	70	#NULL!	40	60	#NULL!	70	#NULL!	#NULL!	50	60	#NULL!	60		1	#NULL!	#NULL!	1	#NULL!	0	1	#NULL!	1	#NULL!	#NULL!	1	1	#NULL!	1		1	#NULL!	#NULL!	1	#NULL!	0	1	#NULL!	1	#NULL!	#NULL!	0	1	#NULL!	1		1
3_B2_150	50	#NULL!	#NULL!	70	#NULL!	80	70	#NULL!	70	#NULL!	#NULL!	60	65	#NULL!	70		1	#NULL!	#NULL!	1	#NULL!	1	1	#NULL!	1	#NULL!	#NULL!	1	1	#NULL!	1		0	#NULL!	#NULL!	1	#NULL!	1	1	#NULL!	1	#NULL!	#NULL!	1	1	#NULL!	1		0
3_B2_151	70	#NULL!	#NULL!	70	#NULL!	90	60	#NULL!	70	#NULL!	#NULL!	50	70	#NULL!	60		1	#NULL!	#NULL!	1	#NULL!	1	1	#NULL!	1	#NULL!	#NULL!	1	1	#NULL!	1		1	#NULL!	#NULL!	1	#NULL!	1	1	#NULL!	1	#NULL!	#NULL!	0	1	#NULL!	1		1
3_B2_152	50	#NULL!	#NULL!	70	#NULL!	60	80	#NULL!	70	#NULL!	#NULL!	50	70	#NULL!	60		1	#NULL!	#NULL!	1	#NULL!	1	1	#NULL!	1	#NULL!	#NULL!	1	1	#NULL!	1		0	#NULL!	#NULL!	1	#NULL!	1	1	#NULL!	1	#NULL!	#NULL!	0	1	#NULL!	1		0
3_A1_153	80	#NULL!	#NULL!	80	#NULL!	90	80	#NULL!	70	#NULL!	#NULL!	70	65	#NULL!	60		1	#NULL!	#NULL!	1	#NULL!	1	1	#NULL!	1	#NULL!	#NULL!	1	1	#NULL!	1		1	#NULL!	#NULL!	1	#NULL!	1	1	#NULL!	1	#NULL!	#NULL!	1	1	#NULL!	1		1
3_B2_154	70	#NULL!	#NULL!	70	#NULL!	90	80	#NULL!	65	#NULL!	#NULL!	60	65	#NULL!	50		1	#NULL!	#NULL!	1	#NULL!	1	1	#NULL!	1	#NULL!	#NULL!	1	1	#NULL!	1		1	#NULL!	#NULL!	1	#NULL!	1	1	#NULL!	1	#NULL!	#NULL!	1	1	#NULL!	0		1
3_A1_155	60	#NULL!	#NULL!	70	#NULL!	70	70	#NULL!	70	#NULL!	#NULL!	60	65	#NULL!	70		1	#NULL!	#NULL!	1	#NULL!	1	1	#NULL!	1	#NULL!	#NULL!	1	1	#NULL!	1		1	#NULL!	#NULL!	1	#NULL!	1	1	#NULL!	1	#NULL!	#NULL!	1	1	#NULL!	1		0
3_B2_156	80	#NULL!	#NULL!	80	#NULL!	60	70	#NULL!	70	#NULL!	#NULL!	70	70	#NULL!	80		1	#NULL!	#NULL!	1	#NULL!	1	1	#NULL!	1	#NULL!	#NULL!	1	1	#NULL!	1		1	#NULL!	#NULL!	1	#NULL!	1	1	#NULL!	1	#NULL!	#NULL!	1	1	#NULL!	1		1
3_B2_157	60	#NULL!	#NULL!	70	#NULL!	60	80	#NULL!	70	#NULL!	#NULL!	60	65	#NULL!	50		1	#NULL!	#NULL!	1	#NULL!	1	1	#NULL!	1	#NULL!	#NULL!	1	1	#NULL!	1		1	#NULL!	#NULL!	1	#NULL!	1	1	#NULL!	1	#NULL!	#NULL!	1	1	#NULL!	0		0
3_A1_158	50	#NULL!	#NULL!	70	#NULL!	50	70	#NULL!	65	#NULL!	#NULL!	50	65	#NULL!	50		1	#NULL!	#NULL!	1	#NULL!	1	1	#NULL!	1	#NULL!	#NULL!	1	1	#NULL!	1		0	#NULL!	#NULL!	1	#NULL!	0	1	#NULL!	1	#NULL!	#NULL!	0	1	#NULL!	0		0
3_A1_159	80	#NULL!	#NULL!	70	#NULL!	90	80	#NULL!	70	#NULL!	#NULL!	80	70	#NULL!	80		1	#NULL!	#NULL!	1	#NULL!	1	1	#NULL!	1	#NULL!	#NULL!	1	1	#NULL!	1		1	#NULL!	#NULL!	1	#NULL!	1	1	#NULL!	1	#NULL!	#NULL!	1	1	#NULL!	1		1
3_A1_160	40	#NULL!	#NULL!	70	#NULL!	90	80	#NULL!	80	#NULL!	#NULL!	60	65	#NULL!	80		0	#NULL!	#NULL!	1	#NULL!	1	1	#NULL!	1	#NULL!	#NULL!	1	1	#NULL!	1		0	#NULL!	#NULL!	1	#NULL!	1	1	#NULL!	1	#NULL!	#NULL!	1	1	#NULL!	1		0
3_B2_161	50	#NULL!	#NULL!	70	#NULL!	90	80	#NULL!	80	#NULL!	#NULL!	70	70	#NULL!	70		1	#NULL!	#NULL!	1	#NULL!	1	1	#NULL!	1	#NULL!	#NULL!	1	1	#NULL!	1		0	#NULL!	#NULL!	1	#NULL!	1	1	#NULL!	1	#NULL!	#NULL!	1	1	#NULL!	1		0
3_A1_162	30	#NULL!	#NULL!	70	#NULL!	70	70	#NULL!	70	#NULL!	#NULL!	50	65	#NULL!	60		0	#NULL!	#NULL!	1	#NULL!	1	1	#NULL!	1	#NULL!	#NULL!	1	1	#NULL!	1		0	#NULL!	#NULL!	1	#NULL!	1	1	#NULL!	1	#NULL!	#NULL!	0	1	#NULL!	1		0
3_A1_163	30	#NULL!	#NULL!	60	#NULL!	30	40	#NULL!	60	#NULL!	#NULL!	50	70	#NULL!	50		0	#NULL!	#NULL!	1	#NULL!	0	0	#NULL!	1	#NULL!	#NULL!	1	1	#NULL!	1		0	#NULL!	#NULL!	1	#NULL!	0	0	#NULL!	1	#NULL!	#NULL!	0	1	#NULL!	0		0
3_A1_164	60	#NULL!	#NULL!	70	#NULL!	50	70	#NULL!	65	#NULL!	#NULL!	60	70	#NULL!	50		1	#NULL!	#NULL!	1	#NULL!	1	1	#NULL!	1	#NULL!	#NULL!	1	1	#NULL!	1		1	#NULL!	#NULL!	1	#NULL!	0	1	#NULL!	1	#NULL!	#NULL!	1	1	#NULL!	0		0
3_A1_165	60	#NULL!	#NULL!	80	#NULL!	90	60	#NULL!	75	#NULL!	#NULL!	80	70	#NULL!	60		1	#NULL!	#NULL!	1	#NULL!	1	1	#NULL!	1	#NULL!	#NULL!	1	1	#NULL!	1		1	#NULL!	#NULL!	1	#NULL!	1	1	#NULL!	1	#NULL!	#NULL!	1	1	#NULL!	1		0
3_A1_166	50	#NULL!	#NULL!	70	#NULL!	80	80	#NULL!	65	#NULL!	#NULL!	60	65	#NULL!	50		1	#NULL!	#NULL!	1	#NULL!	1	1	#NULL!	1	#NULL!	#NULL!	1	1	#NULL!	1		0	#NULL!	#NULL!	1	#NULL!	1	1	#NULL!	1	#NULL!	#NULL!	1	1	#NULL!	0		0
3_A1_167	60	#NULL!	#NULL!	70	#NULL!	50	80	#NULL!	80	#NULL!	#NULL!	60	70	#NULL!	70		1	#NULL!	#NULL!	1	#NULL!	1	1	#NULL!	1	#NULL!	#NULL!	1	1	#NULL!	1		1	#NULL!	#NULL!	1	#NULL!	0	1	#NULL!	1	#NULL!	#NULL!	1	1	#NULL!	1		0
3_B2_168	60	#NULL!	#NULL!	80	#NULL!	50	90	#NULL!	70	#NULL!	#NULL!	60	65	#NULL!	50		1	#NULL!	#NULL!	1	#NULL!	1	1	#NULL!	1	#NULL!	#NULL!	1	1	#NULL!	1		1	#NULL!	#NULL!	1	#NULL!	0	1	#NULL!	1	#NULL!	#NULL!	1	1	#NULL!	0		0
3_B2_169	40	#NULL!	#NULL!	70	#NULL!	60	90	#NULL!	65	#NULL!	#NULL!	70	80	#NULL!	50		0	#NULL!	#NULL!	1	#NULL!	1	1	#NULL!	1	#NULL!	#NULL!	1	1	#NULL!	1		0	#NULL!	#NULL!	1	#NULL!	1	1	#NULL!	1	#NULL!	#NULL!	1	1	#NULL!	0		0
3_A1_170	40	#NULL!	#NULL!	70	#NULL!	60	70	#NULL!	70	#NULL!	#NULL!	60	65	#NULL!	70		0	#NULL!	#NULL!	1	#NULL!	1	1	#NULL!	1	#NULL!	#NULL!	1	1	#NULL!	1		0	#NULL!	#NULL!	1	#NULL!	1	1	#NULL!	1	#NULL!	#NULL!	1	1	#NULL!	1		0
3_B2_171	70	#NULL!	#NULL!	70	#NULL!	60	80	#NULL!	75	#NULL!	#NULL!	70	70	#NULL!	60		1	#NULL!	#NULL!	1	#NULL!	1	1	#NULL!	1	#NULL!	#NULL!	1	1	#NULL!	1		1	#NULL!	#NULL!	1	#NULL!	1	1	#NULL!	1	#NULL!	#NULL!	1	1	#NULL!	1		1
3_B2_172	60	#NULL!	#NULL!	80	#NULL!	50	60	#NULL!	80	#NULL!	#NULL!	70	70	#NULL!	70		1	#NULL!	#NULL!	1	#NULL!	1	1	#NULL!	1	#NULL!	#NULL!	1	1	#NULL!	1		1	#NULL!	#NULL!	1	#NULL!	0	1	#NULL!	1	#NULL!	#NULL!	1	1	#NULL!	1		0
3_A1_173	70	#NULL!	#NULL!	80	#NULL!	80	80	#NULL!	80	#NULL!	#NULL!	70	65	#NULL!	60		1	#NULL!	#NULL!	1	#NULL!	1	1	#NULL!	1	#NULL!	#NULL!	1	1	#NULL!	1		1	#NULL!	#NULL!	1	#NULL!	1	1	#NULL!	1	#NULL!	#NULL!	1	1	#NULL!	1		1
3_A1_174	60	#NULL!	#NULL!	70	#NULL!	60	70	#NULL!	65	#NULL!	#NULL!	50	60	#NULL!	60		1	#NULL!	#NULL!	1	#NULL!	1	1	#NULL!	1	#NULL!	#NULL!	1	1	#NULL!	1		1	#NULL!	#NULL!	1	#NULL!	1	1	#NULL!	1	#NULL!	#NULL!	0	1	#NULL!	1		0
3_A1_175	30	#NULL!	#NULL!	60	#NULL!	30	50	#NULL!	65	#NULL!	#NULL!	50	50	#NULL!	40		0	#NULL!	#NULL!	1	#NULL!	0	1	#NULL!	1	#NULL!	#NULL!	1	1	#NULL!	0		0	#NULL!	#NULL!	1	#NULL!	0	0	#NULL!	1	#NULL!	#NULL!	0	0	#NULL!	0		0
3_B2_176	60	#NULL!	#NULL!	70	#NULL!	60	80	#NULL!	80	#NULL!	#NULL!	80	70	#NULL!	50		1	#NULL!	#NULL!	1	#NULL!	1	1	#NULL!	1	#NULL!	#NULL!	1	1	#NULL!	1		1	#NULL!	#NULL!	1	#NULL!	1	1	#NULL!	1	#NULL!	#NULL!	1	1	#NULL!	0		0
3_B2_177	40	#NULL!	#NULL!	60	#NULL!	70	70	#NULL!	65	#NULL!	#NULL!	70	65	#NULL!	50		0	#NULL!	#NULL!	1	#NULL!	1	1	#NULL!	1	#NULL!	#NULL!	1	1	#NULL!	1		0	#NULL!	#NULL!	1	#NULL!	1	1	#NULL!	1	#NULL!	#NULL!	1	1	#NULL!	0		0
3_A1_178	30	#NULL!	#NULL!	60	#NULL!	40	60	#NULL!	65	#NULL!	#NULL!	50	50	#NULL!	50		0	#NULL!	#NULL!	1	#NULL!	0	1	#NULL!	1	#NULL!	#NULL!	1	1	#NULL!	1		0	#NULL!	#NULL!	1	#NULL!	0	1	#NULL!	1	#NULL!	#NULL!	0	0	#NULL!	0		0
3_B2_179	50	#NULL!	#NULL!	70	#NULL!	40	70	#NULL!	65	#NULL!	#NULL!	50	60	#NULL!	60		1	#NULL!	#NULL!	1	#NULL!	0	1	#NULL!	1	#NULL!	#NULL!	1	1	#NULL!	1		0	#NULL!	#NULL!	1	#NULL!	0	1	#NULL!	1	#NULL!	#NULL!	0	1	#NULL!	1		0
3_B2_180	60	#NULL!	#NULL!	70	#NULL!	40	60	#NULL!	70	#NULL!	#NULL!	50	50	#NULL!	50		1	#NULL!	#NULL!	1	#NULL!	0	1	#NULL!	1	#NULL!	#NULL!	1	1	#NULL!	1		1	#NULL!	#NULL!	1	#NULL!	0	1	#NULL!	1	#NULL!	#NULL!	0	0	#NULL!	0		0
3_A1_181	30	#NULL!	#NULL!	60	#NULL!	30	60	#NULL!	70	#NULL!	#NULL!	50	50	#NULL!	50		0	#NULL!	#NULL!	1	#NULL!	0	1	#NULL!	1	#NULL!	#NULL!	1	1	#NULL!	1		0	#NULL!	#NULL!	1	#NULL!	0	1	#NULL!	1	#NULL!	#NULL!	0	0	#NULL!	0		0
3_A1_182	40	#NULL!	#NULL!	70	#NULL!	40	70	#NULL!	70	#NULL!	#NULL!	70	60	#NULL!	50		0	#NULL!	#NULL!	1	#NULL!	0	1	#NULL!	1	#NULL!	#NULL!	1	1	#NULL!	1		0	#NULL!	#NULL!	1	#NULL!	0	1	#NULL!	1	#NULL!	#NULL!	1	1	#NULL!	0		0
[truncated: 44 more columns]
